# Supplementary material for: Detailed chemical analysis of honey bee (Apis mellifera) worker brood volatile profile from egg to emergence
Source: PLoS One. 2023 Feb 21;18(2):e0282120. doi: 10.1371/journal.pone.0282120 (PMC9943000; doi:10.1371/journal.pone.0282120)
Supplement: S1 Table — (CSV) [file pone.0282120.s004.csv]

Hive #	Sample	Day	s01	s02	s03	s04	s05	s06	s07	s08	s09	s10	s11	s12	s13	s14	s15	s16	s17	s18	s19	s20	s21	s22	s23	s24	s25	s26	s27	s28	s29	s30	s31	s32	s33	s34	s35	s36	s37	s38	s39	s40	s41	s42	s43	s44	s45	s46	s47
H428	brood	D01	642	0	0	1308	3175	8559	11038	5442	0	7587	5257	3220	2451	8716	3166	4263	0	0	646	6901	0	1637	0	0	1071	1193	0	768	101	5625	332	0	0	0	0	0	35442	536	4881	4790	1267	0	4841	673	0	0	0
H127	brood	D01	696	0	0	1937	5751	20641	17245	11273	0	9534	7387	2301	3669	5088	1949	3955	0	0	895	11123	0	2781	0	275	562	1035	0	1117	249	1248	1540	0	0	0	0	0	46625	1105	3083	3805	2270	0	6112	672	0	0	0
H428	wax	D01	1063	0	0	0	4066	8022	3205	8499	0	4199	6678	2662	3274	3547	8506	3393	0	0	1201	4603	1163	3890	0	209	879	1560	0	1444	0	4798	744	0	0	0	0	0	34404	716	7913	4685	2855	0	3405	1414	0	0	0
H127	wax	D01	0	0	0	0	8983	0	0	2628	0	3484	0	0	0	13631	1443	3643	0	166	1130	10593	0	2828	0	1844	4718	2342	0	1455	0	1854	720	1505	0	0	2314	0	42663	1297	7832	3812	3758	0	3350	925	0	0	0
H164	brood	D01	2605	0	0	8212	6912	14495	108077	10433	0	3534	5094	2170	3102	10705	2183	3698	0	0	1155	9964	0	2215	0	0	1698	1794	0	1292	0	6594	332	0	0	0	0	0	31438	1121	5565	3448	2586	0	4864	0	0	0	0
H164	wax	D01	2594	0	0	4098	4341	28314	31509	12284	0	2001	3190	0	2613	30907	2096	3490	0	0	1008	11861	3562	2769	0	0	1453	3135	0	1874	0	4890	651	0	0	0	0	0	22362	1194	5616	4896	4345	0	5758	668	0	0	0
H74	wax	D01	6491	3795	9488	18512	10335	54992	11186	13660	0	0	3841	5195	5786	57151	2980	8854	0	0	1963	24125	0	9618	0	0	3019	5086	0	5982	0	1983	566	0	0	0	0	0	26817	624	15568	13720	14162	0	10203	1037	0	0	0
H74	brood	D01	3894	2900	6035	7727	9723	52593	11574	7570	0	2735	2956	2192	3084	35286	8431	6373	0	1218	1424	23174	0	6342	0	0	2583	8153	0	2545	0	7846	1040	0	0	0	0	0	29827	468	10769	14517	3993	0	10505	0	0	0	0
H120	wax	D01	681	11477	16214	4461	7344	54003	33901	5231	0	0	3097	2642	7375	67582	2853	6636	0	0	3050	21937	0	10452	1364	0	5551	1245	0	2201	0	799	1095	0	0	0	0	0	2861	427	31097	14569	1869	0	8791	0	0	0	0
H120	brood	D01	960	4025	8840	1813	4040	59053	12992	6100	0	902	2294	0	3035	95209	1762	3286	0	0	1566	22143	0	5419	426	0	5830	1057	0	720	0	3385	1333	0	0	0	0	0	22216	263	11606	14678	1198	0	10091	0	0	0	0
H41	wax	D01	3472	6474	19187	2307	4187	72224	12177	4031	0	1508	1832	4979	3305	102118	1893	3333	0	0	1552	25960	0	11092	0	0	4148	3258	0	2113	0	0	396	0	0	0	1941	0	12474	419	18510	16028	5922	0	10140	0	0	1394	0
H41	brood	D01	0	0	0	0	0	97257	1363	0	0	0	0	0	0	55650	956	540	0	0	562	29711	0	0	0	0	4414	0	0	0	0	1426	0	0	0	0	0	0	5174	0	762	14230	0	0	12486	0	0	0	0
H32	wax	D01	3173	3762	7576	5451	6912	32916	19714	9435	587	1599	3618	3027	3620	40839	3186	5058	0	0	1730	15400	675	6747	195	293	3373	4288	0	2855	0	2548	792	215	0	0	608	241	25639	871	14903	8978	7662	0	6549	1300	0	199	0
H32	brood	D01	2907	7089	15365	1935	3853	45803	9621	3957	0	4542	1718	2525	3618	61159	1715	2445	0	0	944	18734	0	5011	0	0	3814	536	0	1155	226	3442	572	0	0	0	0	0	41503	521	8468	13732	1319	0	9303	0	0	0	0
H191	wax	D01	7909	4590	8143	8781	9130	12857	46023	19713	4106	0	6688	5710	2986	10935	2529	6060	0	0	2203	8724	0	6583	0	0	3846	13390	0	4916	128	3513	1370	0	0	0	0	1684	37889	1421	17782	5134	20722	0	4199	5056	0	0	0
H191	brood	D01	830	0	3551	2553	9757	21400	11859	6577	0	4151	2806	2165	1809	22727	3161	2399	0	0	1198	12981	0	2345	0	0	1820	1477	0	1080	0	3788	657	0	0	0	0	0	23565	691	6179	5978	2666	0	6425	0	0	0	0
H98	wax	D01	3173	3762	7576	5451	6912	32916	19714	9435	587	1599	3618	3027	3620	40839	3186	5058	0	0	1730	15400	675	6747	195	293	3373	4288	0	2855	0	2548	792	215	0	0	608	241	25639	871	14903	8978	7662	0	6549	1300	0	199	0
H98	brood	D01	3106	2865	7925	4544	16751	24405	19304	10914	0	8144	3214	3128	3452	35257	4106	3665	0	0	1842	15666	0	4237	0	1407	3289	1524	0	2065	361	9453	833	0	0	0	0	0	37498	1009	12493	8435	3065	0	7811	0	0	0	0
H127	brood	D02	2320	0	0	0	5996	15527	25648	10280	0	4172	6750	3141	3935	11658	8821	3550	0	0	1015	11104	0	2129	0	0	769	2186	0	2178	0	5913	587	0	0	0	0	0	29223	1662	4828	2083	3042	0	4837	0	0	0	0
H164	wax	D02	4464	0	0	17522	4615	25438	429128	11016	0	23587	6208	2004	2581	12374	7439	7055	0	0	1437	14491	21719	0	0	0	1373	3517	0	8257	0	6065	2502	0	0	0	0	1630	22862	3739	8224	3355	6300	0	4577	1313	0	0	0
H164	brood	D02	3380	0	0	4973	6250	15061	41829	10855	0	4687	9725	2531	3022	16472	5347	2796	0	0	0	12497	0	1357	0	0	1308	1924	0	1109	0	7228	699	0	0	0	0	0	39172	896	3189	2751	2324	0	4989	0	0	0	0
H428	wax	D02	772	0	0	16252	4056	8989	51731	15666	0	0	3007	1566	1955	7453	4817	2140	0	0	1000	5297	2213	3068	0	0	867	927	0	1368	0	3681	0	0	0	0	0	0	24120	504	6669	1495	1625	0	3579	464	0	0	0
H428	brood	D02	361	0	0	17185	4749	9422	49748	10021	0	2410	7461	2469	3451	8372	14567	2445	0	0	1120	8886	0	2036	0	0	1529	821	0	793	0	6088	459	0	0	0	0	0	53681	410	4754	2179	2414	0	3617	585	0	0	0
H127	wax	D02	0	0	0	2590	0	24572	44220	14152	0	1943	1901	0	1774	11632	1464	1948	0	0	899	12582	2553	3289	0	0	1307	869	0	1035	170	1015	728	0	0	0	0	0	12117	858	9054	2595	1956	0	4809	0	0	0	0
H98	wax	D02	8114	6179	0	13417	18282	29641	34258	22366	5554	4759	4183	7259	6575	34188	4649	5802	0	0	3004	22264	0	8457	0	0	5374	5533	0	3884	466	19368	1578	0	0	0	0	1383	49764	908	18833	5584	5723	0	7144	648	0	0	0
H98	brood	D02	3437	3752	0	12117	14483	32424	22506	9905	1694	4265	2463	2745	3311	34225	4545	3026	0	0	2326	24338	0	3771	0	0	2970	2613	0	1410	185	10809	553	0	0	0	0	0	35077	645	9424	4542	2794	0	8163	0	0	0	0
H74	wax	D02	4702	3831	0	9813	16483	60353	16648	13567	0	3745	3395	5130	5091	61309	3169	5851	0	0	1778	34949	0	9114	0	0	3730	4292	0	5165	0	3672	945	0	0	0	0	1793	46306	1179	19027	9891	11049	0	10085	987	0	0	0
H74	brood	D02	2803	3036	0	12007	15898	72405	18213	7958	0	4849	2692	2374	4548	56524	9466	4310	0	0	2012	39762	0	4565	0	0	3310	2288	0	2093	0	12992	614	0	0	0	0	0	35092	1162	8635	12086	3789	0	12669	0	0	0	0
H191	wax	D02	10069	4158	0	6067	12748	18651	27388	15205	7153	2969	6550	6036	3336	12110	2687	6442	0	0	2231	12043	0	7414	0	0	3721	15293	0	5192	0	7234	1315	0	0	0	0	2351	55741	1735	19877	2987	21556	0	4924	4068	0	0	0
H191	brood	D02	945	4184	125	4141	13698	17070	29286	7684	0	3312	2654	1999	3296	18036	5209	2602	0	0	1432	12607	0	3101	0	0	2064	1533	0	909	0	5641	0	0	0	0	0	0	30275	0	6785	2507	2898	0	4967	0	0	0	0
H41	wax	D02	3476	3450	0	3710	8106	60948	29846	13220	0	0	4871	2562	3382	73549	2481	4264	0	0	0	35012	0	12423	1074	0	8010	3123	0	2028	0	0	861	0	0	0	0	0	8135	2265	28419	11780	6410	0	10002	0	0	0	0
H41	brood	D02	2567	6233	323	1888	5258	81995	11747	8808	3437	2583	2430	3860	2868	52937	6119	2079	0	1704	999	27660	0	2194	740	0	4039	0	0	726	175	9222	355	0	0	0	0	0	35064	840	4642	12099	2171	0	11003	0	0	0	0
H32	wax	D02	2973	8726	234	3372	6269	39867	26385	8537	0	0	3477	2245	4095	64844	12834	3009	0	3311	1266	21510	0	3636	693	0	4494	0	0	0	976	33795	0	0	0	0	0	0	57049	831	7610	8952	2708	0	7432	0	0	0	0
H32	brood	D02	5566	0	0	0	4373	44654	22714	6189	0	0	1927	1918	3433	31200	2525	2349	0	0	0	21207	0	3083	0	0	3476	0	0	0	132	17888	0	0	0	0	0	0	42710	633	7761	7727	1937	0	8748	0	0	0	0
H120	wax	D02	1065	4151	324	1502	7932	48372	33860	7952	0	0	2650	2176	3330	71754	6291	2625	0	1512	1568	28432	0	4154	640	0	3230	0	0	1595	793	13170	701	0	0	0	0	0	49173	713	8085	10697	2550	0	8397	0	0	0	0
H120	brood	D02	4197	4377	202	1989	8006	49390	21731	10238	0	3334	2445	2449	3559	73416	3787	2813	0	0	0	26746	0	4187	753	0	5039	0	0	1009	0	6659	1207	0	0	0	0	0	56981	0	10624	9561	1877	0	9951	0	0	0	0
H98	wax	D03	4800	0	3352	6649	12978	26085	33558	12153	2257	1602	3360	2753	5032	39119	2832	4437	828	0	1972	21005	0	7941	0	0	2571	2720	0	3477	0	2513	1539	0	0	0	0	0	11409	696	23723	3585	3873	0	6789	374	0	0	419
H98	brood	D03	3465	0	2751	5586	12328	27595	22393	11651	1066	4498	2804	2957	3340	41242	4787	3134	0	439	2051	24465	0	3710	0	0	2600	1705	0	2312	0	8629	422	0	0	0	0	0	27329	967	9695	4384	2860	0	7347	0	0	0	524
H74	wax	D03	3715	0	2652	9617	8908	65289	6749	6797	858	0	2511	5945	3873	61768	2272	4731	0	0	1281	36616	0	7538	0	0	2697	2534	0	4737	0	853	983	0	0	0	0	0	25587	857	13948	10346	6614	0	11109	496	0	0	440
H74	brood	D03	2882	0	8035	7068	10038	42382	15917	11359	1167	6123	2881	2011	3214	63758	6775	3975	0	1082	1884	32034	0	4470	0	0	3512	2157	0	2659	258	10449	639	0	0	0	745	0	27042	1118	8909	10107	3942	0	9933	441	0	0	741
H191	wax	D03	11054	469	3389	3467	11228	24741	10718	11526	4737	1311	6905	20559	3535	28539	3388	8121	1036	0	2081	19871	0	7027	0	0	2219	15078	0	15097	0	6125	1503	0	0	0	1756	2484	34132	1455	21155	4989	19988	0	5695	2855	484	0	744
H191	brood	D03	2730	0	3446	4139	12360	15912	35429	9393	1165	2677	3142	1880	3043	12253	5063	3078	435	0	1717	15040	0	3504	0	0	1564	2463	0	2394	155	10030	696	0	0	0	0	0	31400	797	8533	2952	3799	0	5162	768	0	0	629
H164	wax	D03	5121	0	1748	11798	7192	15115	93522	8782	0	13365	3551	2464	3185	19850	4059	5356	0	0	2127	14829	8654	4122	0	0	1316	4766	0	2617	159	3777	1143	0	0	0	1958	0	26218	3253	11688	2632	6127	0	5059	618	0	0	0
H164	brood	D03	3818	0	2068	6838	7284	14916	35084	9008	0	6060	6217	3005	3559	14867	3978	2936	0	0	817	14711	1671	2677	0	0	808	1408	0	1762	0	10461	568	0	0	0	0	314	40021	1480	4165	2609	2828	0	5010	520	0	0	0
H428	wax	D03	0	0	375	1571	0	6860	10673	4372	0	6784	2662	1576	2398	5852	4129	3371	0	474	970	9946	47425	3563	0	0	1275	1770	0	2863	0	4949	757	0	0	0	0	0	18596	2162	9849	2154	3347	0	3437	992	0	0	210
H428	brood	D03	1923	0	0	1832	3574	5822	16112	7562	0	2337	8099	3271	3188	6610	13099	1705	0	812	563	8818	0	1136	0	0	970	1160	0	901	0	7896	267	0	0	0	0	0	50226	832	2180	1775	1889	0	3870	458	0	0	281
H127	wax	D03	2559	0	2857	21282	0	22045	162164	22498	0	8110	3429	1910	2958	9597	2327	7997	0	0	983	13962	36730	5106	0	0	1102	2884	0	3747	0	2496	1191	0	0	0	0	0	18730	1768	12464	1855	7889	0	4689	190	486	0	1098
H127	brood	D03	1013	0	0	1432	3762	21962	19343	7424	0	1870	4011	2835	3454	10965	4292	2625	0	1013	379	16610	0	1092	0	0	852	1951	0	1235	0	4483	404	0	0	0	0	0	27295	1052	2457	2388	2474	0	6007	0	0	0	406
H32	wax	D03	0	0	3065	2452	5765	35993	38531	11409	1237	0	2870	1928	2956	47059	2698	2967	701	0	1372	21117	0	4071	1504	0	5462	904	0	890	0	8210	1074	0	0	0	0	0	21507	776	11172	5434	1765	0	6231	0	0	0	0
H32	brood	D03	2619	0	4347	1905	4349	34504	10998	8407	2120	2028	1611	1689	4014	32008	3206	2898	622	769	1109	24832	0	4345	503	0	3423	597	0	982	0	11684	628	0	0	0	0	0	32148	1048	10952	7209	2060	0	7506	0	0	0	0
H120	wax	D03	1507	0	2273	1652	6083	46369	14640	12675	1221	0	3395	1806	4412	58502	3045	3767	598	782	1182	29020	0	5252	1603	0	6786	1407	0	1268	0	2242	1833	1159	0	0	0	0	11155	846	15801	7728	2086	0	7771	0	0	0	0
H120	brood	D03	1795	0	4043	1946	7787	42648	15426	9141	1193	0	1922	2589	4034	46523	7164	2351	603	1627	1329	27281	0	4924	701	0	2959	940	0	1784	0	14906	690	0	0	0	0	0	59245	878	12535	8180	1407	0	7492	0	0	0	0
H41	wax	D03	1545	0	3272	1252	5447	68985	14358	9954	1359	0	2562	1867	3495	42810	2327	3100	603	0	1083	33996	0	7418	1391	0	5808	1901	0	1337	0	0	921	826	0	0	0	0	3879	952	19924	10604	3524	0	9198	0	0	0	0
H41	brood	D03	2450	0	7772	3101	5484	74009	17169	11887	6057	2074	2500	3063	2599	42375	6119	3289	1919	1977	1765	39358	0	3792	688	0	4011	1365	0	1485	105	7733	787	1061	0	0	1716	0	32496	2262	8515	11155	3725	0	11758	0	0	879	545
H428	wax	D04	819	0	0	6350	2388	9846	26136	8446	0	0	3483	0	2821	6551	13073	3497	0	1216	1334	7811	4442	4081	0	0	962	1408	0	2700	0	5130	842	0	0	0	0	0	22804	1902	10815	1762	3471	0	4628	967	0	0	0
H428	brood	D04	1093	0	0	8687	6233	7588	58170	16854	0	4250	9383	4558	4258	8578	11662	2664	0	720	928	8083	0	1873	0	0	737	999	0	1797	0	18448	427	0	0	0	0	769	53721	770	4395	1904	2479	762	3315	0	0	0	0
H164	brood	D04	4437	0	0	4408	7786	13069	30785	12291	0	3809	6103	15558	3526	10284	6279	4123	0	0	1062	10174	0	2353	0	0	1087	2065	0	1575	0	12516	605	0	0	0	0	0	51262	948	5571	1973	3735	0	5496	0	0	0	448
H164	wax	D04	4758	0	6805	8239	6544	23338	57002	11403	0	9736	2669	3702	3144	31111	3319	5426	0	0	1748	16278	11553	5572	0	0	1255	4224	0	1942	270	3467	1089	0	0	0	0	0	23182	2301	15332	2435	7831	0	5277	784	0	0	0
H127	wax	D04	1482	0	698	2073	7505	21422	19076	10664	0	0	2221	1609	3073	13341	2035	5087	0	0	1126	11798	18382	4865	0	0	1264	1728	0	15597	0	1519	563	0	0	0	0	0	11238	2253	15864	2115	4156	0	5457	0	0	0	0
H127	brood	D04	1392	0	430	0	3985	24629	10527	10100	0	2354	3737	5791	3387	9543	3090	4108	0	0	668	13248	0	2386	0	0	779	1905	0	2054	0	16025	491	0	0	0	0	0	35267	1781	4401	2470	3319	1111	5677	0	0	0	468
H98	brood	D04	3611	2998	5024	77595	17735	23172	420068	17081	0	7679	4000	14036	3875	30538	24439	3276	0	1293	1770	17259	0	3184	0	0	2207	1964	0	1977	146	16548	603	0	0	0	0	0	39912	854	8527	5237	3203	0	7760	0	0	0	1197
H74	wax	D04	4932	0	2940	15056	9733	59199	12195	8188	0	2217	3362	10490	4393	70871	2285	6121	0	0	1340	35224	0	7492	0	0	2534	3651	0	5342	0	1432	632	0	0	0	0	0	28199	885	17535	8934	9495	0	11799	447	0	0	1084
H74	brood	D04	3200	5844	4178	8823	12943	50308	13002	15039	0	5078	3585	4980	3650	55417	7915	3820	0	2155	1425	31127	0	3595	0	0	3178	2292	0	2631	312	17424	489	0	0	0	0	0	34441	925	8145	11449	4093	0	11394	0	0	0	1269
H191	wax	D04	5805	0	2769	6449	8773	22265	25167	13253	3128	0	6428	10377	3135	16180	2438	5537	812	0	2165	12564	0	5546	0	0	3523	10347	0	4257	0	4087	1452	0	0	0	0	0	29536	1704	17584	3348	14822	0	5206	2169	0	0	1445
H191	brood	D04	1167	0	0	6213	9052	23767	17263	14662	0	3003	4212	4042	2776	18590	4506	3007	0	856	1328	15757	0	2637	0	0	3042	1888	0	1829	0	7516	610	0	0	0	0	0	22768	1209	8594	3050	3049	0	6528	0	0	0	1632
H98	wax	D04	3011	0	0	11467	13311	34716	27398	14257	0	0	3979	1925	5896	41202	3197	4800	0	0	1812	20645	0	7924	0	0	2684	2093	0	2135	0	2372	965	0	0	0	0	0	14324	798	24032	6356	3611	0	8130	0	0	0	861
H120	brood	D04	2682	6798	9167	0	8466	50422	17759	12950	0	0	2291	4046	3846	57322	31943	2612	0	6163	1145	23890	0	3544	0	0	3311	1200	0	1836	0	9865	729	0	0	0	0	0	41492	865	9312	11766	2242	0	9320	0	0	0	0
H41	wax	D04	1294	0	0	4069	5308	63632	15943	16008	0	0	4578	1555	3482	52435	3753	4160	985	0	1284	32039	0	7113	2072	0	6237	1949	0	1556	0	169	1326	1195	0	0	0	0	2132	1499	20989	9342	3570	0	10334	0	0	0	0
H41	brood	D04	5826	9105	15635	4002	6665	67911	13356	13708	16846	1951	2741	16892	3735	48629	9370	3516	3148	2943	856	34257	0	2599	642	0	3378	1586	0	1647	0	11529	881	949	0	0	0	1647	37653	1530	5806	18365	3626	0	11764	0	0	0	840
H32	wax	D04	790	0	3512	1725	6332	40553	19424	17119	0	0	5364	1871	3694	48517	4102	4059	728	0	1685	22977	0	4551	2395	0	6376	1287	0	1178	0	2743	1341	773	0	0	0	0	15209	1152	12113	6579	2186	0	8309	0	0	0	0
H32	brood	D04	4726	4727	9191	3019	6768	34068	20832	12325	2617	0	2336	4977	4077	35238	4956	2944	491	1164	1173	21417	0	3341	609	0	3283	1360	0	1479	0	13932	703	0	0	0	0	0	41180	1065	8301	8101	2484	0	7802	0	0	0	457
H120	wax	D04	0	9678	14771	3762	8745	55798	38388	17782	0	0	8591	3516	5669	63037	4901	8391	1081	0	2039	27440	0	6729	2984	0	10648	1406	0	2489	0	3922	1723	1475	0	0	0	0	15220	1587	23597	10226	2840	0	9964	0	0	0	521
H41	brood	D05	3554	8456	19497	0	5518	60095	6098	10563	25553	5142	1806	26097	3507	48302	8585	2770	5581	2562	0	36738	0	2391	0	0	2306	1173	1388	3426	0	37849	950	996	0	0	0	1743	44910	1158	4446	17754	4760	0	10178	0	0	0	539
H32	wax	D05	0	0	0	0	3630	28502	27004	7487	0	0	2021	0	0	37838	2707	2398	0	0	1446	18177	0	2824	673	0	3296	0	0	648	0	3324	985	0	0	0	0	0	24086	350	7448	6841	1161	0	5284	0	0	0	0
H32	brood	D05	3789	4244	7559	1852	6145	36420	19348	10062	2452	3060	1945	6589	4097	46750	7948	2464	0	1412	852	23336	0	2668	0	0	2858	0	0	2348	119	31839	637	0	0	0	0	0	55173	695	5729	9675	2684	0	7302	0	0	0	543
H120	wax	D05	0	3733	4954	2090	3647	50290	11359	6869	0	0	2852	0	0	53645	2205	3454	0	0	1754	28969	0	4150	1175	0	4415	865	0	1343	110	1831	1203	0	0	0	0	0	9658	343	11937	14597	1923	0	9184	0	0	0	0
H120	brood	D05	2184	3211	4692	0	6223	43991	7837	10316	1166	0	1945	3283	3639	45033	25638	2114	0	4661	0	29741	0	3356	0	0	2431	0	0	1318	429	18099	734	0	0	0	0	0	69293	745	6667	14219	2021	0	9710	0	0	0	426
H41	wax	D05	926	0	0	0	2531	55750	13407	6552	0	0	1868	0	2008	38788	2076	2769	0	0	1372	31248	0	5411	0	0	3354	1614	0	1287	0	0	1330	0	0	0	0	0	1098	770	14021	11600	3281	0	9547	0	0	0	0
H98	brood	D05	2306	0	1688	83641	9186	20635	536186	7929	0	3484	2166	13504	2598	33597	4362	3606	0	0	1885	21217	0	4110	0	0	2240	0	0	1895	1210	59016	701	0	0	0	0	0	32889	0	9294	7774	2061	0	7099	0	0	0	1477
H74	wax	D05	1981	0	0	139041	8354	47640	63087	4814	0	4260	1778	2408	3713	27755	2089	3096	0	0	1144	33118	0	4830	0	0	2311	1672	0	2537	0	2311	540	0	0	0	0	0	23533	0	9322	13216	4738	0	9962	0	0	0	526
H74	brood	D05	1654	0	0	3702	5472	47020	8884	4468	0	6499	1589	17877	2509	30439	4949	2569	0	0	1316	30582	0	3068	0	0	1891	1490	590	920	0	33281	346	0	0	0	0	1454	23521	751	6291	13469	2763	0	8942	0	0	0	1498
H191	wax	D05	3534	3705	2825	4160	7676	17539	26005	6884	3126	3205	3908	3985	2641	12620	2201	3347	0	0	1270	12915	0	3877	0	0	1732	6265	0	2308	0	4182	713	0	0	0	0	0	39337	733	11216	5610	10386	0	4110	0	0	0	1006
H191	brood	D05	884	2667	0	1393	4365	23563	10265	3863	0	3545	1013	8073	0	9842	3276	2066	0	0	752	17589	0	2653	0	0	1208	1419	0	1145	0	7774	493	0	0	0	1200	0	22702	0	6424	6669	2899	0	5314	0	0	0	985
H98	wax	D05	1283	2799	2387	5976	9086	26857	34888	6862	0	5739	2267	2257	2735	26188	1838	3160	0	0	1757	21790	0	5224	0	0	1320	967	0	1371	0	2811	624	0	0	0	0	0	16645	0	15071	8472	2452	0	6876	0	0	0	692
H127	brood	D05	1198	0	613	2187	3990	23892	23022	9461	0	2632	3367	8749	2526	6323	3913	2665	0	1679	682	15392	0	2214	0	0	0	1872	4438	2190	0	39133	512	0	0	0	0	0	37498	1264	5235	4022	3503	1958	5414	0	0	0	470
H164	wax	D05	4059	1990	0	2305	4973	13028	36827	6953	0	7570	3020	1952	2580	15347	2619	4286	0	0	2164	13389	0	5381	0	0	867	2610	0	2122	0	4954	664	0	0	0	0	0	24860	2298	13423	4262	5232	0	4003	716	0	0	0
H164	brood	D05	4264	1381	1007	2779	6124	11824	22137	5263	0	4630	5583	8672	5335	11751	7163	3139	0	0	1348	13265	0	2663	0	0	815	1719	0	2242	215	37410	484	0	0	0	0	0	50068	1441	5917	3251	2380	0	4504	286	0	0	0
H428	wax	D05	0	0	0	1415	2073	7601	18497	10318	0	0	2631	1609	0	7668	9431	3337	0	0	1567	10550	8946	4345	0	0	1298	1394	0	2602	0	4443	472	0	0	0	0	0	17639	1939	12776	4773	2967	0	3584	813	0	0	0
H428	brood	D05	0	0	0	0	0	5059	15167	6530	0	0	3422	3892	0	5403	3866	2400	0	0	1058	9061	0	2628	0	0	1028	1172	1663	1130	0	35065	639	0	0	0	0	0	49775	1613	5785	2979	2698	804	3576	0	0	0	0
H127	wax	D05	2608	0	0	2063	4397	21983	32652	11208	0	0	2278	2086	2500	18683	4002	20317	0	0	1413	16834	79059	4340	0	0	855	2617	0	16023	0	8290	577	0	0	0	0	0	25494	3068	10924	6014	6278	0	5771	0	0	0	0
H98	brood	D06	2232	0	0	3000	7428	25495	15287	5054	0	5129	1731	18474	2084	26075	4556	2493	0	821	1233	22916	0	3112	0	0	2218	2573	4565	6403	0	232135	672	359	0	0	0	1679	34696	731	7055	3702	2547	569	7873	0	0	0	1399
H74	wax	D06	1597	0	1545	19925	6449	59870	13089	4508	0	4002	1295	1842	3069	32005	1198	2983	0	0	905	35021	0	5158	0	0	2169	1460	0	2413	0	1525	494	0	0	0	0	483	19063	260	10411	8709	4089	0	10742	0	0	0	220
H74	brood	D06	1401	0	0	3786	4510	50361	7726	3228	0	4792	1452	190260	1583	21030	4553	2452	0	531	835	30882	0	2387	0	0	1778	1243	3211	1812	0	89656	569	509	0	0	0	1716	26322	596	5102	7728	2017	707	9394	0	0	0	1273
H191	wax	D06	3582	3918	3724	3253	6980	15396	18493	5641	2674	0	3423	3209	2146	8053	1959	3393	405	0	1213	13458	0	3858	0	0	1906	5554	0	2704	0	11789	427	0	0	0	0	1270	44978	462	9309	2103	9709	0	4439	699	0	0	749
H191	brood	D06	707	0	0	1823	5342	19665	17166	4177	0	6522	1841	4721	2323	8577	3193	2091	0	396	948	16502	0	2282	0	0	1251	1137	3043	1046	0	38516	393	0	0	0	0	792	38583	402	6548	2049	2494	525	5638	0	0	0	1140
H98	wax	D06	1499	0	0	17541	8821	25382	152106	5310	0	7031	1970	1581	3044	29455	1340	2448	0	0	1450	23230	0	5058	0	0	2455	1069	0	1257	0	5052	722	288	0	0	0	0	18253	497	13925	3538	1998	0	7725	0	0	0	563
H428	wax	D06	487	0	0	3238	1363	9434	19538	3540	0	0	2099	1832	1252	5671	7219	2639	0	561	1743	8793	407	3785	0	0	925	1043	0	1502	0	13015	446	0	0	0	0	303	26485	4039	8776	1125	3224	425	2379	747	0	0	0
H428	brood	D06	1724	1061	290	961	3229	6764	8470	6362	0	1890	6054	9334	2139	8177	12131	3327	0	587	1721	9325	0	3124	0	0	554	1530	2793	1897	492	84331	957	0	0	0	0	1212	41115	1125	7313	1428	3050	1148	3709	465	0	0	344
H127	wax	D06	851	0	0	1662	2407	25261	13526	5215	0	0	975	1764	1919	11746	1175	3193	0	0	840	18103	568	3929	0	0	738	1996	794	2598	0	7725	582	0	0	0	0	0	18134	1712	12410	2341	3514	519	5744	0	0	0	219
H127	brood	D06	2279	2239	3338	2138	4475	24122	35957	4866	0	2643	2025	9108	2592	12998	2705	3743	0	792	1421	13922	790	2773	0	0	430	1809	4554	2706	2977	105580	612	0	0	0	257	925	41068	1551	7944	1436	3693	3297	4593	0	0	0	1356
H164	wax	D06	4154	2784	1883	7350	9331	17288	48079	12727	0	7434	7401	6567	4022	20132	4703	4197	289	784	1493	15882	2485	3618	0	0	1125	1905	0	2740	0	10209	737	0	0	0	0	697	29910	1762	7608	2193	4047	0	4639	477	0	0	0
H164	brood	D06	2318	0	614	9185	9168	15263	73301	8519	0	6904	7891	17845	4601	13643	3736	2380	0	350	683	14180	0	1144	0	0	762	1266	2259	2862	0	96152	512	0	0	0	0	1032	54263	693	3164	2618	2234	396	5560	0	0	0	620
H41	brood	D06	2005	4246	9355	2306	3997	71111	8891	6379	22025	3073	1868	17853	2225	30464	3365	1995	4716	1325	919	38481	0	1922	579	0	2992	976	3639	2916	0	88696	762	690	0	0	0	915	37202	580	4146	8953	5120	476	10709	0	0	0	709
H32	wax	D06	1002	0	0	7048	5021	39048	44906	10281	0	0	3049	0	2482	33599	2244	2734	403	489	494	23643	0	2901	2156	0	3565	724	0	942	0	3031	1229	536	0	0	0	0	21869	457	7472	4945	1810	0	7782	0	0	0	0
H32	brood	D06	1610	0	0	1383	3158	39116	13680	6077	3092	0	1545	10731	2563	23910	3065	1496	471	723	918	29273	0	2005	558	0	2396	1184	2852	2925	0	80367	801	319	0	0	0	1085	37610	487	5257	6361	1586	633	9074	0	0	0	695
H120	wax	D06	0	8510	12969	2287	5262	49674	21165	10613	1051	0	3856	0	2659	58847	2095	4097	781	455	1243	31549	0	3992	2387	0	6342	1008	0	2116	0	1535	930	754	0	0	0	1022	11623	541	13331	10209	1643	0	8959	0	0	0	358
H120	brood	D06	1668	7023	8489	1992	6709	57433	19692	8441	4734	2072	2142	5284	3542	82868	8321	2471	1093	1735	962	34794	0	3540	663	0	2731	1494	1705	1454	2336	59999	842	575	0	0	0	358	80149	470	6912	10565	2189	174	10072	0	0	0	428
H41	wax	D06	738	0	0	1749	4192	65304	14635	9990	1176	0	2765	0	2622	43089	1857	3499	983	426	917	34916	0	7057	1882	0	4365	1424	0	1455	0	0	586	791	0	0	0	0	1585	1163	17041	7819	4584	0	10449	0	0	0	0
H41	wax	D07	1145	0	0	1896	5883	67971	12850	10674	1418	0	3201	0	2520	43954	1517	4068	609	0	1178	38891	0	9469	2010	0	5673	1711	0	1775	0	0	1234	0	0	0	0	0	1501	1283	26953	9607	4550	0	10950	0	0	0	0
H41	brood	D07	1333	0	4632	1971	5195	67473	10478	6309	48244	1195	1551	15395	2908	44365	2766	2194	8651	0	1183	40957	0	3146	0	0	2447	0	2478	4979	328	78314	689	0	0	0	0	1075	35274	1206	5525	10276	3538	482	13326	0	0	0	491
H32	wax	D07	0	0	0	2406	4816	39841	16244	12444	0	0	3358	0	3397	48959	1792	3664	0	0	1492	27266	0	4368	2549	0	4849	0	0	997	0	1049	912	0	0	0	0	0	26195	818	12402	5923	1500	0	8657	0	0	0	0
H32	brood	D07	1434	0	0	2448	5824	46666	12723	8498	12959	11234	1902	11762	2690	40527	1245	2446	1765	0	1047	29027	0	3570	0	0	2014	0	3694	1832	391	126463	812	0	0	0	0	1273	38901	604	7326	7683	1385	885	8709	0	0	0	546
H120	wax	D07	0	0	10383	2176	6869	54811	20336	13421	0	0	5135	0	2773	54866	1895	5522	787	0	1896	30969	0	6302	2668	0	7705	1243	0	2660	0	1246	1457	0	0	0	0	0	10527	1168	20870	9766	2254	0	8834	0	0	0	0
H120	brood	D07	0	0	0	0	4956	54465	10777	7422	4316	2031	1627	4569	2561	57187	2095	2185	809	0	866	28617	0	3429	0	0	2116	0	2629	0	3590	91639	595	0	0	0	0	0	47575	591	8119	10017	1186	392	8235	0	0	0	467
H98	brood	D07	2836	0	0	5499	6618	32825	22656	4238	0	6267	1560	29509	2670	34051	4055	2695	0	0	1404	24340	0	3529	0	0	0	1518	4763	7351	973	222084	608	0	0	0	0	2105	28390	895	7220	4811	2422	702	7471	0	0	0	1647
H74	wax	D07	2842	0	2842	9850	9203	67592	17689	4708	0	5019	2010	4283	3947	42400	2372	3571	0	0	1022	38959	0	5204	0	0	2045	1814	0	3212	0	11561	828	0	0	0	0	0	40741	549	9894	9638	4908	0	11556	0	0	0	526
H74	brood	D07	2674	0	2942	21824	5503	44555	20698	4963	0	2926	2038	29736	0	59853	6759	3415	0	830	1434	35815	0	3252	0	0	2729	2079	1851	1199	3815	77567	732	0	0	0	0	0	25325	751	8214	12474	3180	0	11287	0	0	0	1502
H191	wax	D07	3839	0	2797	4828	0	17727	13809	8412	3172	3714	4301	5536	3615	16901	2802	35658	0	0	1844	15430	0	5802	0	0	2968	5743	0	5793	120	9015	852	0	0	0	5040	0	45641	569	16758	2000	9956	0	5148	0	0	0	846
H191	brood	D07	1770	0	1926	2159	4878	20648	11674	3804	0	2417	1843	5299	3017	15198	4892	2623	0	0	1108	17178	0	2333	0	0	0	0	1875	2932	0	54242	462	0	0	0	0	0	38864	671	5950	3147	2688	576	6468	0	0	0	953
H98	wax	D07	3598	0	0	7284	9199	33644	38161	8755	0	4579	2836	3163	3420	43054	2843	4094	0	0	1615	23955	0	6476	0	0	2194	1891	0	1990	0	2061	1097	0	0	0	0	0	12315	951	20429	5663	3264	0	7618	0	0	0	662
H127	wax	D07	2551	0	0	4136	4628	27923	34601	9745	0	0	1829	0	0	16211	1531	33931	0	0	961	17444	0	3317	0	0	1004	2536	0	4231	0	7355	462	0	0	0	0	0	30059	2500	9567	2674	3251	0	4883	0	0	0	0
H127	brood	D07	0	0	0	1980	4258	21853	15410	6724	0	2791	2663	15982	2468	11527	3545	1718	0	0	660	15090	0	1371	0	0	387	1115	3333	3084	182	68253	320	0	0	0	0	1347	36826	1193	3432	2511	1995	2480	5343	0	0	0	688
H164	wax	D07	6387	0	2640	4389	8593	22137	44475	7733	0	12090	8904	4599	4539	21611	8551	4130	0	2423	1872	16629	0	3751	0	0	1393	2432	0	2098	121	11691	528	0	0	0	0	0	31905	1857	7440	3104	4699	0	5261	0	0	0	0
H164	brood	D07	3269	0	2142	3142	7888	14842	17605	7166	0	13432	5479	26437	3522	16899	7588	2883	0	2161	955	15509	0	1692	0	0	986	2000	1891	2143	1529	80584	538	0	0	0	0	2333	42825	1081	4629	2832	2930	0	5020	0	0	0	796
H428	wax	D07	0	0	0	0	0	3877	5751	3838	0	0	2829	0	0	5220	3130	2842	0	0	858	9020	0	3024	0	0	0	774	0	2066	0	6845	1795	0	0	0	0	0	24435	4021	7129	1103	2737	0	2897	0	0	0	0
H428	brood	D07	0	0	2595	3580	3464	11642	7336	6777	0	2442	4717	14058	3663	6533	6445	1985	0	0	554	13206	0	2292	0	0	0	1035	4782	955	0	141735	481	0	0	0	0	1261	43854	811	3242	3772	2239	1866	5063	0	0	0	415
H41	brood	D08	2452	5865	9606	1475	5222	85902	6307	7003	130265	1928	1680	9367	3315	58785	7584	2704	22759	1051	1038	45278	0	3173	870	0	2552	1231	546	3653	0	8830	1153	1670	0	0	1210	866	41366	2304	5042	13696	4433	0	13568	0	0	0	445
H32	wax	D08	0	0	0	2849	5938	31899	20932	17223	1256	0	3480	0	3607	42130	2228	3148	545	342	1443	22379	0	3953	1778	0	5702	658	0	666	0	842	1372	791	0	0	0	0	16918	859	12928	4815	1241	0	6957	0	0	0	0
H32	brood	D08	2442	2508	3884	2016	6153	38215	9874	9383	39897	0	2495	3469	3547	52150	3181	2909	4518	436	1538	26261	0	3819	1073	0	2871	1298	598	1708	0	13854	699	582	0	0	0	730	43711	919	9959	8235	2667	0	8456	0	0	0	585
H120	wax	D08	1049	2322	3065	1829	6195	43787	22302	16327	1815	0	4081	1217	3632	55043	2184	4238	870	0	1859	28769	0	5613	2023	0	7559	873	0	1935	0	847	1294	841	0	0	0	966	7570	1287	17266	8821	1864	0	8668	0	0	0	531
H120	brood	D08	1389	4006	2688	1687	5612	52962	14624	7487	30662	0	1690	3542	3719	62404	10279	2291	4506	1022	1175	32474	0	3742	705	0	2121	1069	823	1280	0	19277	969	347	0	0	0	330	56668	902	7751	10494	2060	0	9237	0	0	0	462
H41	wax	D08	1166	0	0	1923	3743	72889	9528	12260	1208	0	2800	0	2682	29418	1379	3385	511	0	1375	41678	0	6694	1284	0	5193	1178	0	1368	0	0	1338	674	0	0	0	0	1295	1954	20468	10269	2495	0	12620	0	0	0	0
H98	wax	D08	2060	3308	3372	6451	7894	24091	13406	6267	0	1644	2085	0	3327	40264	1495	2514	515	0	1040	23161	0	6082	0	0	1764	864	0	1264	0	3710	966	0	0	0	0	0	14408	495	17051	4915	1990	0	6810	0	0	0	621
H98	brood	D08	3495	5188	3673	7164	10336	32657	23279	5809	1342	3352	1629	13505	2999	28190	2265	3436	0	0	1749	26421	0	4136	0	0	1909	2503	971	3009	0	35297	837	0	0	0	2565	1197	23188	1115	9842	5828	4511	0	7872	0	587	617	1300
H74	wax	D08	1365	0	0	8963	5106	65573	13280	4275	0	3680	1800	1423	2769	30890	1200	2857	457	0	931	35096	0	6146	0	0	2151	1284	0	2136	0	1299	545	558	0	0	0	0	9652	466	13788	9699	3827	0	10765	0	0	0	445
H74	brood	D08	2888	10707	9072	4705	8454	54265	8237	5559	1090	14633	1760	6083	2848	54003	4173	3082	0	735	1442	36947	0	5394	0	0	1933	2407	483	1573	662	14893	609	0	0	0	0	0	31853	1112	9668	10499	5356	0	11470	0	0	0	1353
H191	wax	D08	3093	2288	2425	4089	5561	16817	23082	6430	2457	1803	3170	1741	2506	12647	1557	2834	827	0	1014	13955	0	4174	0	0	2245	3989	0	1961	0	2198	975	444	0	0	0	0	28425	848	11260	2231	7707	0	4421	486	0	0	808
H191	brood	D08	1784	3494	2515	3113	5597	25050	17461	5422	0	2300	2062	5950	2543	15414	7358	2789	0	1427	1565	19528	0	3272	0	0	1551	1685	1100	1361	0	18727	586	0	0	0	810	1287	22969	1053	8512	3687	4283	532	6150	0	0	0	1045
H127	wax	D08	8406	0	473	2142	6408	26822	23051	6313	989	4437	2468	3990	3612	13972	13289	6686	0	4736	986	18593	849	3220	0	0	989	4289	300	2826	0	6492	648	0	0	0	1057	461	22929	2147	8732	3333	6865	0	6367	0	1253	0	281
H127	brood	D08	2119	0	3008	1356	6592	24910	7344	5924	449	3219	1909	12444	3019	10093	8871	2992	0	2865	713	19372	3356	1857	0	0	0	5802	1388	1826	0	18375	515	0	0	0	1374	1083	33236	1799	4987	3261	6610	959	6321	0	0	0	640
H164	wax	D08	4985	0	2278	17120	9037	19260	164883	7954	930	4218	8299	4991	3517	18951	4966	3217	0	1428	995	15670	0	2682	0	0	1007	2163	371	1300	0	10050	641	0	0	0	0	865	33586	1345	5923	2418	5063	0	5913	1465	0	0	215
H164	brood	D08	6114	1577	6503	8647	10245	22298	42887	10376	968	3660	3890	9916	3893	26544	3693	3134	0	1015	1521	19959	0	3020	0	0	1240	3702	0	1487	0	10329	516	0	0	0	772	879	36900	1107	7647	3897	3391	0	5872	0	0	0	607
H428	wax	D08	1051	0	395	4067	1412	7504	26727	4083	293	2710	3810	2514	2759	3839	3195	2657	0	0	1427	11231	722	2726	0	0	930	1147	418	1641	0	11037	590	0	0	0	0	690	30493	2725	6839	1713	3173	0	3359	521	0	0	345
H428	brood	D08	0	0	268	0	0	8553	1314	0	0	0	0	0	0	4097	748	846	0	0	524	9775	0	1199	0	0	0	594	973	731	0	11802	615	0	0	0	0	869	37037	868	3720	1567	2637	366	4198	0	0	0	413
H41	brood	D09	5274	11098	14999	5266	8423	98808	11456	11139	73802	0	2241	3188	3635	42989	4742	4012	18341	0	980	54096	0	3620	743	0	2418	1693	1001	13260	0	51458	765	1909	0	0	0	694	27303	4151	8237	15845	8590	0	16454	0	0	0	2078
H32	wax	D09	0	0	0	6211	6512	23575	56617	14807	0	0	3713	0	3082	39105	4436	3497	0	0	1053	19145	0	4149	2045	0	5259	686	0	1239	0	1083	1640	782	0	0	0	0	18205	1119	11649	4728	1701	0	5990	0	0	0	1986
H32	brood	D09	6288	7813	10447	1973	8856	47370	10509	10177	37707	0	2467	2225	5252	40889	6341	3512	6374	0	1486	29907	0	3793	1057	0	3442	1577	193	5859	0	12407	949	1019	0	0	0	719	38128	2282	10424	8337	5072	0	8978	0	0	0	2844
H120	wax	D09	0	4296	2901	2575	4808	45738	24668	12390	2452	0	3640	0	2948	52007	3916	4037	1209	0	940	28901	0	3695	1951	0	7437	860	0	1843	0	706	1534	1075	0	0	0	767	8315	990	16058	8753	1515	0	9140	0	0	0	3163
H120	brood	D09	0	6593	7821	1520	8056	66712	11772	10132	79288	6810	1818	0	4263	57788	16369	2305	12097	3188	799	39655	0	3358	692	0	1986	885	308	1681	0	12394	727	1262	0	0	0	0	44530	1147	7797	12782	2442	0	11232	0	0	0	2001
H41	wax	D09	0	0	0	1507	2744	25909	6962	6530	1458	0	1492	0	2426	32375	1708	1380	0	0	510	36871	0	7139	1792	0	5354	1355	0	1876	0	0	1341	944	0	0	0	0	1599	1785	19822	10219	3510	0	11190	0	0	0	1858
H98	brood	D09	6806	12077	11299	8468	22894	38829	41881	5918	6065	2796	2043	6241	5699	41156	2273	5859	0	0	1724	28822	0	4531	0	0	2148	3696	1390	7527	204	92384	754	2410	0	0	0	743	22290	5798	12481	4458	8558	0	9055	0	0	0	2885
H74	wax	D09	2234	0	0	12582	4347	78629	23500	3692	0	3438	1589	2621	2388	36470	1512	3813	0	0	1496	39156	0	8006	0	0	2167	2597	0	2549	0	1423	472	0	0	0	0	0	16952	678	19341	9794	5216	0	12278	0	0	0	604
H74	brood	D09	7181	40356	43659	4223	15929	67599	5276	4927	4960	3584	1819	6030	4482	49984	2883	5809	0	0	1676	42865	0	4466	0	0	2251	3658	546	4447	427	13540	719	1350	0	0	0	1075	26989	4493	12112	13282	10322	0	12935	0	512	0	1555
H191	wax	D09	5960	4462	3461	6085	5704	16896	33561	6743	3029	2356	3940	5885	2780	16082	2163	4236	0	0	1634	15879	0	6271	0	0	1911	6396	0	3095	0	3084	606	629	0	0	0	1045	49629	491	15861	2526	10227	0	4904	505	0	0	765
H191	brood	D09	2444	9353	8515	8556	12971	20188	22278	7004	4344	3023	2837	3875	4986	16238	5690	3557	0	0	2151	18716	0	4636	0	0	2565	4071	461	2351	0	13574	714	2409	0	0	2489	1062	25981	1039	12539	3671	5913	0	5279	0	640	737	1411
H98	wax	D09	2477	10027	9352	8062	8325	35554	35266	6425	877	2672	2542	1109	4416	48064	2158	4019	0	0	1736	27770	0	7918	0	0	1826	1918	0	1551	0	2111	1223	922	0	0	0	183	15131	253	20589	5111	2447	0	8016	0	0	0	399
H127	wax	D09	1529	0	0	2562	4902	22355	42201	7453	0	4809	1239	2606	2599	12728	3642	2887	0	1403	1032	15774	0	3577	0	0	894	2140	0	1629	0	5452	498	0	0	0	0	0	31550	2394	9476	2510	3897	0	5073	0	0	0	127
H127	brood	D09	4383	51067	64883	0	20190	22964	14984	6903	0	3778	1770	10876	4184	17959	4012	4823	0	1331	647	18554	0	1559	0	0	0	3131	1411	4037	355	32437	568	0	0	0	0	3806	39097	16684	8287	2160	11159	0	6139	0	0	0	2434
H164	wax	D09	10128	4068	4263	7931	7308	21943	135999	5924	0	51664	10886	8699	3549	28001	22518	3979	0	2893	1951	18793	0	2960	0	0	861	2645	0	1655	166	5944	801	0	0	0	0	0	31962	2211	6857	3959	5205	0	6628	697	0	0	0
H164	brood	D09	7084	54430	54112	1459	16271	24570	11507	6987	0	4295	7778	17781	4055	22038	6736	5035	0	1770	953	20998	0	1414	0	0	837	2505	281	2803	0	16400	534	0	0	0	0	1844	45179	4460	4412	4462	6080	0	6236	0	0	0	1058
H428	wax	D09	0	0	0	0	0	9755	2741	0	0	0	0	0	0	0	232	401	0	0	196	8298	0	786	0	0	468	560	217	741	0	3565	556	0	0	0	0	0	16564	1250	5049	1506	1971	0	2865	0	0	0	0
H428	brood	D09	0	0	0	0	0	14044	1884	1444	0	686	1308	2591	0	6135	1264	1404	0	0	923	11784	0	1809	0	0	382	1627	605	1056	0	10010	483	0	0	0	0	942	35508	1170	3887	2400	3773	0	4532	0	0	0	0
H32	wax	D10	1031	2129	3014	4684	5338	30935	36702	10870	3165	0	3273	2096	3172	39226	7027	3431	1176	2923	617	21604	0	3008	1884	0	4631	828	0	1423	0	1373	1316	871	0	0	0	0	28095	1075	8531	5538	2312	0	6230	0	0	0	498
H32	brood	D10	3788	3660	5133	1872	5426	38960	31624	6505	16986	0	1707	1729	4427	42958	7570	3705	3909	2192	964	26007	0	3747	461	0	3306	1393	3433	7973	0	362488	774	949	0	0	0	0	31781	4965	11165	7184	5920	577	8327	0	0	0	797
H120	wax	D10	828	3464	4868	1613	6344	59884	21155	10660	6833	0	3695	1984	3433	69778	6480	4270	1617	3101	601	32688	0	3925	2089	0	7945	1484	0	2117	0	597	1872	1411	0	0	0	1113	14869	1314	13324	9538	2768	0	10099	0	0	0	473
H120	brood	D10	2806	4278	4405	2260	7942	70264	16829	6402	13610	2653	1768	1842	4247	75635	7327	3778	3494	1281	788	43219	0	3796	265	0	2484	1190	1761	8179	0	164566	671	690	0	0	0	0	61386	3734	8252	12505	5576	573	12449	0	0	0	592
H41	wax	D10	2828	0	1848	5065	4146	64510	21172	10982	4471	0	2943	0	3334	43711	5773	4711	1780	2504	547	36668	0	6881	1630	0	4631	2423	0	2329	0	0	2112	923	0	0	0	757	0	984	18911	8586	6980	0	10881	0	0	0	347
H41	brood	D10	2389	22025	43687	4277	4936	77416	22189	10260	53441	2326	2145	5155	3202	67623	6396	3477	14768	1377	1085	46661	0	3451	425	0	2145	1382	3372	10995	0	278982	923	1365	0	0	0	2632	49494	1798	7069	14712	8917	613	13909	0	0	0	286
H74	wax	D10	1774	2053	1205	4633	4765	65525	4877	4381	1192	2547	1689	4359	2295	20652	1796	3607	508	0	1109	40700	0	6585	0	0	1934	1875	0	2297	0	1479	688	663	0	0	617	734	16030	438	16955	7309	5730	0	13137	0	393	0	804
H74	brood	D10	2298	14631	20432	7302	7464	82980	11961	5167	1857	4163	1794	1479	3462	48542	4078	3940	0	907	1827	49207	0	4657	0	0	3298	2150	4151	13743	0	348972	624	927	0	0	966	0	30723	7199	17602	9617	8161	1084	15740	0	380	0	1781
H191	wax	D10	4243	4325	2482	3405	6867	26199	38196	8306	2972	1757	4102	7360	3146	17581	2033	3873	641	0	1569	20408	0	6498	0	0	2805	4933	0	2344	0	3019	704	693	0	0	0	1152	34535	1158	17294	3215	8272	0	5827	513	0	0	689
H191	brood	D10	0	4351	2249	2725	4236	17171	11368	3901	2288	3183	1651	1870	2743	7018	6976	2632	0	1411	1141	16127	0	2973	0	0	2088	2329	4196	1603	0	114788	543	1412	0	0	741	781	27862	5572	8494	3500	6888	1424	5609	0	268	0	1855
H98	wax	D10	1784	5419	10951	8076	7038	27275	26468	8487	1412	1725	3241	1667	3504	32146	2072	4817	0	0	1428	22362	0	7364	0	0	2476	1363	0	1721	0	1306	1721	888	0	0	0	0	9319	320	19587	4122	2382	0	6884	0	0	0	656
H98	brood	D10	3586	7601	7348	7857	11937	37902	60954	6845	1881	3575	1994	0	4304	41980	2380	4829	0	0	2378	29164	0	5623	0	0	3732	2766	5199	10021	0	560520	912	1287	0	0	850	0	27764	7485	25646	5491	6553	1115	9478	0	0	0	1394
H164	wax	D10	5443	0	1256	7237	7090	32241	62998	10243	0	12359	6901	4366	2979	49120	7368	3797	0	2031	1561	23127	0	3048	0	0	1231	2305	0	1699	0	9162	778	0	0	0	0	0	37141	2138	6308	4051	4653	0	7024	897	0	0	0
H164	brood	D10	3147	12148	14635	2976	10837	18746	37201	6484	0	7131	5771	2551	3660	18735	4796	4985	0	1228	836	19157	0	2262	0	0	950	2221	4191	0	20938	603992	566	473	0	0	0	0	66408	12128	6985	3708	9012	803	6905	0	0	0	2245
H428	wax	D10	0	0	0	0	0	8171	1421	0	0	0	0	0	0	2036	782	961	0	0	546	8813	0	1036	0	0	411	1085	0	881	0	4324	482	0	0	0	0	0	15590	1599	5597	1391	2340	352	3019	0	0	0	0
H428	brood	D10	0	0	550	0	0	9562	3258	1947	0	1104	1534	1244	0	6944	3560	2193	0	310	959	13283	0	1949	0	0	818	1039	3446	1146	0	158320	408	0	0	0	0	0	27039	8780	5451	1637	4784	1531	5074	0	0	0	392
H127	wax	D10	2127	2657	650	3824	2299	20674	75966	9329	0	2710	3451	3197	2965	16995	16093	3337	0	5231	1514	15189	0	3124	0	0	767	1997	287	2249	0	8351	688	0	0	0	1143	0	29039	2715	8177	2062	4398	374	5236	0	0	0	288
H127	brood	D10	1931	28230	22767	1194	9744	22633	10393	11016	0	2443	4418	12374	3625	22481	9051	4839	0	2133	1432	17898	0	2042	0	0	881	1668	3514	2602	0	178199	848	458	0	0	0	1714	35791	14149	6734	3273	8092	2731	6425	0	0	0	2297
H120	brood	D11	1929	4795	5991	2989	6625	49686	26550	10306	7121	0	2068	0	3177	51073	6971	2981	1505	1392	594	33513	0	2780	674	582	2999	1484	2117	4765	2619	192314	954	698	0	0	0	0	91408	1452	7214	14144	5492	449	10146	0	0	0	416
H41	wax	D11	2566	4790	3449	4277	4455	73221	18607	15092	4485	0	3645	0	3083	54150	3793	3766	1600	588	841	38881	0	5701	1344	448	4882	2574	0	3152	0	0	1482	839	0	0	0	0	3464	1336	16160	9728	13389	0	11420	0	0	0	318
H41	brood	D11	3588	109195	116495	2590	8616	57908	20169	10411	15152	0	2431	4004	2631	50835	4895	3497	4261	1312	1001	38783	0	2912	489	1168	2731	1617	2166	6099	7700	228464	1257	1055	0	0	0	3464	49069	1694	8265	12407	16788	405	12577	0	0	0	440
H120	wax	D11	762	8057	11580	2194	4171	50232	17090	13981	8850	0	4161	0	2954	49331	3869	3911	1655	567	1017	30215	0	3462	1588	0	7040	894	0	3052	0	522	1651	1310	0	0	0	0	11713	1649	10433	10469	3578	0	8659	0	0	0	367
H98	wax	D11	2195	4204	2902	9025	9285	48149	56385	11219	1381	0	3237	1275	4272	51126	2713	8014	0	0	3029	28521	0	7266	0	0	3452	1620	0	3544	0	1350	1676	799	0	0	0	404	8079	819	25891	5258	4183	0	8491	0	0	0	476
H98	brood	D11	3544	13697	16078	8608	8955	35316	24482	12674	3044	10147	3394	2227	3656	30908	5129	4803	0	888	2020	30084	0	5879	0	694	5239	3121	4486	14767	1336	371066	862	1721	0	0	902	505	33007	3252	20425	5983	21003	816	8991	0	0	0	1825
H74	wax	D11	4871	12312	13114	8874	7597	106993	12256	8569	2643	0	2967	17862	3751	76442	4152	5997	0	644	2399	51788	0	8136	0	0	3696	5439	0	3755	0	3732	1116	1080	0	0	1507	1637	22112	1257	25531	14929	15510	0	13699	549	0	0	909
H74	brood	D11	3104	10532	15609	6632	5096	88233	14144	9668	2854	3314	2762	4200	3055	35426	7883	5279	0	1754	1414	54212	0	5247	0	363	4126	3433	4347	16826	4160	311545	1109	1801	0	0	764	790	27123	4016	19051	13105	22748	1204	16136	453	0	0	1744
H191	wax	D11	6395	5628	6363	3906	6493	22525	12374	7438	4247	7676	4733	7726	3864	16064	2288	4808	0	0	1854	18776	0	7864	0	0	1851	7920	0	3686	0	5188	595	725	0	0	12321	1440	21741	869	22446	4164	12820	0	5996	855	1600	1187	1064
H191	brood	D11	1399	9219	8038	5404	9542	17907	23633	9863	4125	9774	3240	3505	3666	12855	10315	3768	0	1939	1208	17330	0	4063	0	0	2314	3784	3958	7143	260	190318	726	1913	0	0	1629	1077	37869	2832	11450	3396	13100	1688	5535	471	0	0	1690
H127	wax	D11	2415	4748	3087	6608	3878	18125	91611	15496	0	4753	4979	3967	2666	11811	7740	3391	0	2272	1169	15146	0	2197	0	0	973	2350	246	1783	0	5686	729	0	0	0	0	0	28647	2923	6758	2416	5434	438	4552	0	0	0	0
H127	brood	D11	505	9791	11987	2307	4816	24062	28311	8012	0	2404	3233	2532	2840	15138	5067	2932	0	1618	1052	17600	0	1732	0	0	1572	2064	3421	2769	3870	158700	578	397	0	0	0	0	43199	6464	8228	3660	5772	2798	6647	0	0	0	1200
H164	brood	D11	2364	3695	2537	5356	6892	19897	44321	11691	0	8248	11191	2093	3235	19464	6532	3722	0	1511	903	18083	0	1925	0	743	1329	1091	4002	1911	1312	417762	744	0	0	0	0	0	52693	2244	5992	3272	3166	854	6090	0	0	0	498
H164	wax	D11	2743	5677	5785	4983	5126	46464	30580	10749	3087	1776	3750	4404	2941	37756	3784	4597	465	582	1574	27880	0	5188	419	0	3128	3150	0	2969	0	3752	1295	679	0	0	1975	497	16188	1515	16063	7013	8217	107	8037	201	229	170	448
H428	wax	D11	0	0	0	0	0	6006	5737	3447	0	0	2531	0	0	5367	1931	2295	0	0	710	11834	0	1691	0	0	0	1256	0	1811	0	9785	1813	0	0	0	0	0	17557	1755	5219	2129	2602	310	3441	0	0	0	0
H428	brood	D11	0	0	0	0	0	5834	1979	0	0	0	956	0	0	5516	825	1200	0	0	724	10969	0	1139	0	0	388	1180	4256	996	0	220268	559	0	0	0	0	0	39432	2884	5387	1522	4097	1945	3571	0	0	0	660
H32	wax	D11	2604	14396	15502	5055	6066	43931	28550	10594	3562	3435	4018	3843	3044	33334	5007	4341	570	977	1442	28510	0	4519	274	244	3024	2880	1616	5233	1331	121991	1117	880	0	0	1364	701	26604	2330	14422	6995	10594	616	8591	181	131	97	784
H32	brood	D11	2399	12896	13938	4610	5722	41910	26764	9914	3562	3006	3705	3362	2862	32704	4868	4060	593	942	1344	27726	0	4199	282	250	2858	2686	1812	4939	1329	132528	1072	814	0	0	1194	613	31456	2310	13407	7100	9869	688	8374	158	114	85	753
H32	brood	D12	2504	15446	18368	2196	3875	57839	23714	15306	15363	1112	2102	0	2866	80903	4763	2683	4656	766	716	32620	0	2470	885	0	4695	1402	2881	3348	12064	180750	570	564	0	0	0	0	32075	1283	7955	7532	8147	575	10170	0	0	0	286
H120	brood	D12	1054	9584	13997	2316	6451	64891	22411	17650	9635	769	2332	1682	3897	70258	12325	2280	2645	2253	803	37296	0	2740	494	268	3364	1005	1864	3010	2467	112403	754	574	0	0	0	0	65234	988	7219	9940	6390	626	11451	0	0	0	380
H41	wax	D12	2029	13446	15365	2618	5006	73876	16388	8904	6051	0	2468	0	2599	67835	2479	3486	2216	0	1938	41313	0	6793	1146	0	2984	2213	0	2766	0	0	1506	861	0	0	0	0	1615	627	15424	12765	18468	0	12606	0	0	0	0
H120	wax	D12	0	7134	8272	1673	3516	57795	15995	8369	3113	0	2918	0	1890	56591	1880	3232	971	425	2023	36307	0	3813	908	0	4630	707	0	1865	0	410	1289	766	0	0	0	899	7292	843	12153	9820	1897	0	10868	0	0	0	260
H41	brood	D12	1701	82234	93491	2224	5969	78508	16510	14900	22586	0	2132	2804	2281	38482	5272	2379	7377	933	636	43865	0	2858	710	0	2701	1222	2646	7643	0	138341	663	1048	0	0	0	2961	39145	931	7748	10048	14092	467	13339	0	0	0	0
H32	wax	D12	0	0	0	4786	2919	65114	41170	7913	487	0	2352	0	2097	73277	1897	2197	734	345	1997	33398	0	3906	1203	0	4786	638	0	632	0	498	1277	676	0	0	0	0	11916	676	9153	9028	1421	0	9354	0	0	0	0
H98	brood	D12	2815	8514	10538	4911	6672	36796	25695	7601	1942	1716	2169	1894	3342	29469	3908	4105	511	962	1648	27971	0	5066	0	692	3264	2350	4009	7815	0	309704	966	1754	6939	4750	965	0	45164	2260	21031	5896	12425	890	9675	0	0	0	1305
H74	wax	D12	2959	3869	5648	43912	6428	96270	27446	5841	1595	1593	2011	11192	2602	29927	4141	4564	598	344	1602	49772	0	7929	0	0	2665	4440	0	3523	0	1870	824	860	0	0	1860	1540	19743	1106	21306	13434	12248	0	16086	135	1144	1109	1397
H74	brood	D12	1877	8798	12604	4666	5001	77423	11950	7417	2441	3507	2102	1935	2799	41176	6171	3910	753	1429	1520	45638	0	5896	0	0	3368	2494	2885	4132	623	183912	812	1370	0	0	0	0	24519	2195	17494	13464	12845	668	13701	0	0	0	1526
H191	wax	D12	6344	7571	5892	3670	4569	19769	10960	7083	4057	1988	4996	12726	3239	15555	3466	4457	700	194	1589	17957	0	6498	0	0	1681	6114	0	6478	0	2450	726	792	0	0	0	1309	42615	854	18470	3106	14669	0	5408	837	0	0	950
H191	brood	D12	2255	20074	20820	3322	7543	16100	18171	8586	3956	4959	2630	2560	3297	15636	5773	3843	656	1646	1416	15938	0	5184	0	0	2464	3023	2387	3485	674	124054	741	1931	0	0	1026	869	36779	2766	13915	3770	28040	860	5551	538	0	203	1595
H98	wax	D12	5084	4010	3334	5148	7908	35569	20129	6899	1250	0	3165	1712	4507	33730	3698	8991	498	456	1716	24696	0	8126	0	0	1714	2308	0	2111	0	1152	3615	1054	0	0	0	409	11096	592	23218	5170	4727	0	7532	0	0	0	825
H164	wax	D12	2983	2192	969	5266	4728	17191	33428	6060	0	4068	4747	1602	2948	18475	2109	2584	0	472	1315	15499	0	2327	0	0	842	1168	0	836	0	7339	534	0	0	0	0	0	27201	551	5136	2314	2214	0	5473	516	0	0	0
H164	brood	D12	1454	0	0	5020	4063	18474	33592	2430	0	2970	3647	1243	1605	13732	1613	2051	0	0	998	15461	0	1879	0	0	838	1083	12003	545	0	388803	300	486	0	0	0	0	46850	1288	5675	3180	2119	848	6049	0	0	0	249
H428	wax	D12	2771	5460	5640	9582	5011	52226	23645	7296	2365	1093	3237	3890	2840	42199	2810	4216	817	319	1740	31277	0	5627	465	0	2757	2513	0	2602	0	1960	1396	716	0	0	266	594	17354	750	14980	7948	7949	0	9618	213	163	158	490
H127	wax	D12	2771	5460	5640	9582	5011	52226	23645	7296	2365	1093	3237	3890	2840	42199	2810	4216	817	319	1740	31277	0	5627	465	0	2757	2513	0	2602	0	1960	1396	716	0	0	266	594	17354	750	14980	7948	7949	0	9618	213	163	158	490
H428	brood	D12	0	0	506	669	0	5314	616	4440	0	1863	3415	1979	1245	7096	2332	1816	0	0	806	10419	0	1533	0	0	537	703	3115	801	0	173766	572	0	0	0	0	0	49890	1827	4607	1289	2562	1510	3953	0	0	0	0
H127	brood	D12	1072	5677	6148	1637	2493	22716	12233	8575	0	4613	3826	2019	2641	9061	5920	2433	0	1800	1009	16457	0	1622	0	0	944	765	2558	1145	0	81449	799	0	0	0	0	0	38403	2570	4397	2489	3018	2131	5334	0	0	0	644
H32	wax	D13	1232	70294	111888	2505	4921	50695	40973	7489	9916	0	2657	0	3531	59738	2025	3057	2973	537	743	29552	0	3443	1860	0	4494	1028	0	1760	0	0	1428	608	0	0	0	0	21046	433	7582	7981	3194	0	8595	0	0	0	0
H32	brood	D13	3250	145745	185154	1977	5417	44035	26402	5738	44626	0	1863	0	3486	52451	2618	2447	9848	742	805	31112	0	3248	739	0	4306	1610	1857	8007	813	153442	1154	716	0	0	0	0	31855	590	7272	7635	8103	463	9693	0	0	0	0
H120	wax	D13	0	8033	10488	2027	4629	54315	19587	8468	4520	0	3040	0	2413	56348	2438	3440	832	776	691	32777	0	3271	2098	0	6698	948	0	1706	0	0	1448	790	0	0	0	1043	5862	648	11527	11279	2234	0	9559	0	0	0	0
H120	brood	D13	1706	17317	23058	1791	5786	54828	25220	6593	11738	0	2127	1613	3148	70982	3689	1856	3773	858	842	38420	0	3587	1084	0	2433	1250	1393	3492	2170	123624	524	780	0	0	0	0	59968	0	6685	16081	4584	316	11900	0	0	0	0
H41	wax	D13	2649	24850	26706	2422	6848	67748	15892	8077	16945	0	3057	0	4072	59589	2358	3907	5004	720	784	39149	0	6834	1738	0	4339	2922	0	3341	0	0	1214	1199	0	0	0	0	1835	0	16149	9278	16796	0	11922	0	0	0	0
H41	brood	D13	2427	48534	50956	2044	2826	81752	13866	6001	22264	0	2197	3285	2269	42021	3068	2349	6304	1241	823	43974	0	2507	712	0	2161	1208	1659	3686	0	110899	584	1073	0	0	0	0	38015	438	6631	13683	7502	544	13261	0	0	0	0
H98	brood	D13	1975	12733	15621	8133	7788	34612	36849	9774	3635	1937	2765	0	2921	30365	3811	3319	0	0	1798	25175	0	5379	0	0	5327	1700	2601	3191	0	191466	878	1114	0	0	0	0	39468	1467	17334	5074	8078	783	8076	0	0	0	778
H74	wax	D13	1404	0	0	17195	5184	87947	8904	4742	850	0	1912	2252	2333	43746	1690	3223	0	0	921	50082	0	7041	0	0	2374	2221	0	1859	0	0	933	792	0	636	0	0	16016	0	16434	11427	5957	0	15367	0	0	0	659
H74	brood	D13	1054	6282	9497	6167	5612	80048	11695	7934	1375	1891	2179	0	3056	35163	4572	3181	0	0	1507	48547	0	5369	0	0	4341	1885	2389	8394	0	140961	595	1224	0	0	0	0	24544	843	17998	11269	8960	688	15940	0	0	0	642
H191	wax	D13	3751	5780	6498	3605	5198	13699	28481	5528	2330	4954	3489	3129	0	11895	1638	2903	0	0	1298	14438	0	4207	0	0	1484	4354	0	2183	0	1868	576	0	0	0	0	0	28530	0	9915	3840	7877	0	4030	288	0	0	609
H191	brood	D13	1028	12315	10444	3863	5391	16787	18338	6909	4071	2827	2686	2093	3023	10223	5854	2704	0	1439	1229	14872	0	5049	0	0	2609	2089	2296	3090	0	110491	650	4432	0	0	3771	0	26309	1746	11571	3052	9390	806	4675	453	0	0	758
H98	wax	D13	1494	5086	2990	5879	5343	39470	23923	5494	0	8400	2026	0	0	31419	1570	2140	0	0	1076	24365	0	4151	0	0	2182	1229	0	796	0	592	821	937	0	0	0	0	12357	0	12549	6808	2556	0	7739	0	0	0	212
H428	wax	D13	0	0	0	0	0	9605	3755	0	0	0	1617	0	0	3783	1853	2590	0	0	1049	7648	0	2102	0	0	740	1337	0	1124	182	10950	450	0	0	0	0	0	16585	977	6137	1223	1691	0	2610	274	0	0	0
H428	brood	D13	0	0	0	0	0	8084	5941	0	0	0	3250	0	0	3879	2057	1942	0	0	679	6721	0	1909	0	0	642	884	2757	1001	0	151305	192	0	0	0	0	0	37428	1038	4069	1713	2188	1280	2575	0	0	0	0
H127	wax	D13	2453	3762	2206	3548	4270	20956	51532	5498	0	0	2680	2089	2081	11573	3153	2416	0	0	1474	15410	0	2943	0	0	634	2569	0	1054	0	4076	0	0	0	0	943	0	20066	1606	7247	2870	3875	0	5052	0	0	0	0
H127	brood	D13	1112	5413	3334	2332	3424	18928	24861	4376	0	1936	3942	2189	0	11873	3703	2494	0	1731	1405	15127	0	2211	0	0	264	1152	2151	2548	1477	80934	289	0	0	0	0	0	21999	1959	7612	1981	3625	1609	5143	0	0	0	0
H164	wax	D13	2544	0	653	16137	6279	12409	83082	7791	0	6910	3154	2533	2467	12427	2971	3258	0	0	1539	12177	0	3183	0	0	1349	997	0	973	0	7630	0	0	0	0	0	0	24726	779	6309	1761	1221	0	3980	0	0	0	0
H164	brood	D13	1855	0	0	1425	4428	19801	6468	7070	0	3633	5789	12164	2609	20261	3303	3240	0	0	936	19455	0	1925	0	0	936	993	4181	996	0	467304	0	0	0	0	0	0	54568	1352	5361	4662	2542	860	6609	0	0	0	0
H41	brood	D14	1056	94528	121394	2280	3001	76441	15215	5795	17275	0	1773	1940	2900	35780	1966	2163	5257	750	1154	40207	0	2304	809	0	2457	892	1181	5185	0	60116	699	486	0	0	0	618	40240	869	7996	10699	21796	179	13300	0	0	0	0
H32	brood	D14	2290	58023	91329	2203	5438	42225	32961	6844	10425	0	1761	1398	2681	52491	1533	2231	2473	0	1278	27730	0	3416	834	0	3945	1002	924	2524	4863	80365	647	550	0	0	0	0	54875	536	9502	5368	6133	334	9543	0	0	0	0
H41	wax	D14	6125	145042	151785	4880	9941	65000	20396	13133	27258	0	4728	2056	4213	76257	1686	7004	6889	0	2809	41842	0	10570	1952	0	8342	5156	0	18791	0	0	1934	1437	0	0	0	0	2218	1354	32659	13745	87825	0	12636	0	0	0	322
H32	wax	D14	0	8440	11498	8202	5832	44485	57910	13462	2502	0	3928	0	2624	55740	1179	3877	689	0	2432	26203	0	5760	1856	0	6181	896	0	1127	0	280	2009	742	0	0	0	0	8335	521	18027	6371	2557	0	8539	0	0	0	0
H120	wax	D14	0	11743	18464	2443	4109	43423	30630	12409	5782	0	4329	2036	3940	60427	1114	4620	1309	0	2604	31917	0	5243	1928	0	10474	947	0	2501	0	538	2634	1182	0	0	0	984	19908	891	19316	12768	3062	0	9986	0	0	0	259
H120	brood	D14	1271	6630	12297	2091	5403	51617	33142	5588	5302	0	1323	1177	2548	58428	1950	1354	1176	659	1079	33308	0	2948	522	0	2236	793	773	3307	0	53714	456	0	0	0	0	0	74299	483	7286	10405	7273	0	10433	0	0	0	0
H98	wax	D14	0	4681	4731	8578	7689	42720	38115	10033	1092	0	2998	1314	3599	48810	2928	3889	0	0	1674	25051	0	7722	0	0	2934	2045	0	1826	0	475	1218	1024	0	0	0	0	8673	824	30651	5755	5405	0	7181	0	0	0	588
H74	wax	D14	0	2636	2717	3496	1581	121539	1417	3067	1682	0	1626	13272	0	14119	1268	3363	299	0	1182	77426	0	5309	0	0	2499	2182	0	1413	0	996	1032	1338	0	0	659	915	13001	0	16082	16596	6747	0	25590	0	0	0	506
H98	brood	D14	4741	16871	19714	7209	7940	34481	27509	7796	16295	2919	2756	1661	3602	32840	3916	7093	409	901	2053	26787	0	8134	0	0	3498	4745	1810	6117	0	117515	934	3993	682	617	936	0	44220	1856	21495	5417	16439	326	8860	0	0	0	861
H74	brood	D14	2060	10679	11961	6064	4120	70112	10947	5593	2392	2839	2250	1725	2451	19829	7725	4316	349	1711	1613	49270	0	5751	0	0	3296	2847	2091	1882	6033	91545	1047	2046	3116	2216	1025	588	33180	1889	18535	13562	11766	464	16370	0	0	0	1184
H191	wax	D14	8099	4085	3884	2227	2751	20623	5217	5662	5303	0	7149	20553	2703	15301	1750	4158	622	0	1382	16118	0	6625	0	0	1812	6315	0	2964	0	1774	1034	1818	0	0	819	1616	35347	1169	16343	5477	11451	0	5601	1017	0	0	754
H191	brood	D14	2436	7410	9099	5932	5119	21081	39562	7173	2762	2154	2832	1600	2929	22281	4751	3457	323	1069	2115	16653	0	5204	0	0	2708	2570	1578	3460	0	62711	891	1555	0	0	989	557	28605	1730	14386	5087	10342	509	6226	311	0	0	829
H428	wax	D14	0	0	343	0	0	9315	2191	2357	0	1326	1494	0	0	3887	764	1972	0	0	1041	7547	933	2383	0	0	583	791	312	2122	0	10948	1249	0	0	0	0	0	18620	1106	7500	1239	2139	0	2728	930	0	0	0
H428	brood	D14	0	0	0	1367	0	9821	12258	2293	0	0	2913	1921	0	5375	2178	1298	0	0	856	9524	0	1425	0	0	823	502	2874	958	0	140166	319	0	0	0	0	0	34678	1032	5103	1422	1423	1009	3416	0	0	0	0
H164	wax	D14	5301	0	763	5234	7115	20071	25665	11347	0	5166	4782	8980	3261	23112	6146	4402	0	1234	3198	18620	2211	4730	0	0	1105	2819	0	1960	0	2963	912	0	0	0	0	0	22991	1209	11578	4264	4507	0	6187	1019	0	0	0
H127	wax	D14	1724	0	0	4188	2629	13252	36706	7780	0	0	1519	2425	2226	5065	5229	2414	0	1634	1096	11776	0	3110	0	0	1016	1119	0	1433	0	2867	383	0	0	0	0	0	20017	1169	7316	1283	2664	0	3593	220	0	0	0
H127	brood	D14	1635	3094	3254	2233	5481	18880	30037	5955	0	4213	4497	14503	2877	11224	4731	2112	0	1706	963	16040	0	2049	0	0	1192	835	1606	1888	1932	58413	449	0	0	0	0	760	30177	2012	7229	1889	4137	1138	5462	0	0	0	525
H164	brood	D14	3763	3024	1676	3213	8371	16866	25699	7446	702	7512	11196	5143	4022	20505	5751	3232	0	1307	1261	16782	0	2646	0	0	721	1218	1094	3331	0	80103	237	0	0	0	0	0	42979	1646	7741	1971	3176	245	5817	190	0	0	448
H120	brood	D15	0	5882	5949	2374	3988	41353	21451	5463	3711	0	1632	0	1737	45234	1427	1646	802	0	1098	31105	0	2383	629	0	2032	785	622	1885	0	35940	448	379	0	0	0	0	56979	594	6355	10261	2364	0	12638	0	0	0	0
H41	wax	D15	3491	18010	17988	2884	3935	60899	25326	9648	4296	0	3268	0	4313	43315	954	5201	1776	0	1444	37038	0	8989	1847	0	4691	3098	0	4141	0	0	1235	959	0	0	0	0	1867	816	22418	8377	22251	0	11893	0	0	0	0
H41	brood	D15	0	55811	61214	3004	9545	62528	32864	5695	37601	0	1889	1993	2580	40528	2252	2294	13783	880	1308	39453	0	3273	696	0	2374	1100	935	7617	0	51209	717	1706	0	0	0	0	51224	860	7115	10325	7921	0	17470	0	0	0	0
H32	wax	D15	0	0	1460	6531	5687	32381	65705	9974	0	0	3078	0	3523	44990	1270	3128	888	0	1275	21131	0	5401	1948	0	4335	691	0	1036	0	0	875	0	0	0	0	0	6968	333	16539	6992	1433	0	7208	0	0	0	0
H32	brood	D15	1110	13154	12165	2614	3936	37641	29475	5618	6082	0	1891	1755	2694	41061	1018	1726	1747	0	1238	25952	0	2468	657	0	2993	883	952	2128	142	60677	377	0	0	0	0	0	31814	496	6363	6539	2206	0	10512	0	0	0	0
H120	wax	D15	0	6353	7389	4380	4761	47557	83867	10721	2327	0	3858	0	2803	53512	1183	3911	740	0	1965	30047	0	4347	2375	0	7785	1170	0	1511	0	0	1485	738	0	0	0	0	6341	871	16296	9634	1932	0	9473	0	0	0	0
H98	brood	D15	3848	10482	9980	10805	5445	32662	69706	10871	7157	3549	3089	2182	3708	34182	6498	3687	0	1623	2302	26005	0	6999	0	0	4725	1806	1359	2386	2412	88702	1092	2112	0	0	600	0	46449	1930	18179	4811	6761	0	8791	0	0	0	816
H74	wax	D15	12321	12347	11984	40024	7849	115016	13543	7859	3564	3496	4674	23052	3490	135769	3345	6644	0	0	1657	54671	0	9958	0	0	3060	5876	0	3285	0	1690	680	1479	0	0	1872	1804	14778	779	29346	16099	13959	0	14938	597	1046	0	783
H74	brood	D15	1860	4102	5392	3272	3657	106848	4827	6729	2712	3525	2229	2774	3184	18616	8080	4089	0	1927	1172	67731	0	5712	0	0	3746	2426	1942	7207	486	73218	814	1900	0	0	674	0	40566	1836	15638	15355	8606	551	22097	0	0	0	1254
H191	wax	D15	16562	7250	7185	5984	4119	29367	32468	10929	5383	0	16043	27489	3191	23712	2674	7240	0	0	1706	22335	0	7194	0	0	3070	10128	0	3042	159	2539	1061	1530	0	0	0	3071	27626	2034	23154	3935	16482	0	6610	2065	0	0	635
H191	brood	D15	1040	5695	6160	4641	8327	15803	23063	9004	3046	0	3063	2270	3012	12169	6545	3100	0	1481	1142	14285	0	4419	0	0	3451	1601	1407	2114	233	54278	665	1797	0	0	0	0	28499	1290	12009	2859	5612	631	5055	0	0	0	987
H98	wax	D15	1389	0	1677	7636	5735	28418	27336	10462	0	0	3005	0	3363	46099	3224	3779	0	0	1284	21933	0	7434	0	0	2489	1497	0	1456	0	766	949	0	0	0	0	0	6866	615	30931	4767	3663	0	7150	0	0	0	0
H164	brood	D15	2447	0	2318	1762	7519	26908	13032	7544	0	3216	9463	17642	3164	18004	5360	3047	0	1650	612	19106	0	2646	0	0	1240	1677	0	1674	364	13238	547	0	0	0	0	0	32434	1187	6886	5646	4212	412	6238	0	0	0	445
H164	wax	D15	6690	0	3214	6073	5857	19073	42841	4428	0	3756	4562	2224	2450	19245	5529	3933	0	1226	1295	17679	7443	3698	0	0	395	3653	0	1434	237	3864	645	0	0	0	0	0	19701	3404	7665	3096	5064	0	5317	903	0	0	0
H428	wax	D15	0	0	0	0	0	7190	19106	4110	0	0	2772	0	0	5082	4019	3139	0	0	1360	8511	3781	3059	0	0	720	2186	0	5607	131	9523	1006	0	0	0	0	0	19695	1509	9782	2631	3461	0	2676	741	0	0	0
H428	brood	D15	0	0	739	0	0	6204	5233	1744	0	0	2816	0	0	5836	1885	1827	0	0	1050	10458	0	1979	0	0	348	1040	0	1206	0	54745	471	0	0	0	0	0	40036	1047	6103	1463	1979	614	3329	514	0	0	0
H127	wax	D15	2515	0	0	2550	3257	24434	34114	9109	0	0	2820	2121	2498	14320	4313	3530	0	0	1266	15312	10914	4322	0	0	0	2307	136	2054	0	1703	847	0	0	0	0	0	17264	2325	13872	1326	5145	0	4629	353	0	0	170
H127	brood	D15	2988	3722	4777	9036	6191	14993	94845	12375	0	3213	6434	4973	3450	7163	7852	3070	0	2318	1191	12888	0	2292	0	0	744	2277	0	2305	1500	54175	509	0	0	0	0	0	33266	2161	7239	4064	4172	869	5338	0	0	0	366
H41	wax	D16	0	0	0	2520	2161	69771	14137	8161	1217	0	2180	0	2013	28025	1044	3102	623	0	1124	40681	0	4095	1883	0	4679	1176	0	1490	0	0	1091	627	0	0	0	0	1932	650	13503	7519	7493	0	13358	0	0	0	0
H32	wax	D16	0	0	2142	4452	4749	27267	36573	11054	1160	0	3145	0	2444	40147	1390	2786	493	0	955	19830	0	4121	1966	424	4114	613	0	722	0	196	1050	517	0	0	0	0	7551	394	12718	4327	1254	0	5952	0	0	0	0
H32	brood	D16	3143	21724	44334	3481	3248	39610	49258	6989	7363	0	1916	0	3231	38206	1808	2345	1690	193	973	24138	0	3210	0	0	3174	688	987	4685	0	62474	801	546	0	0	0	0	41964	750	9357	4952	2719	0	7638	0	0	0	0
H120	brood	D16	857	4216	7542	2571	5279	39898	24392	7699	5235	0	1542	1035	3074	38403	2279	1728	1175	448	1030	28322	0	3385	549	0	2311	570	905	2128	720	39170	456	829	0	0	0	205	59834	477	7782	8994	1854	0	8976	0	0	0	181
H41	brood	D16	981	16765	26063	2664	3615	71599	20020	7517	17352	0	2229	2292	2265	25391	2650	2756	6894	1207	1235	44186	0	2809	641	450	2499	1038	1327	3383	0	49934	595	954	0	0	0	1050	55119	714	7370	10594	4476	256	13232	0	0	0	0
H120	wax	D16	0	0	2581	2936	4657	51658	63987	10356	1426	0	3079	0	2300	51360	1296	3588	459	0	1010	30528	0	3338	2055	0	7532	660	0	1191	0	446	1496	939	0	0	0	603	2216	1000	13355	10058	1467	0	9826	0	0	0	618
H98	brood	D16	5937	15668	19190	11115	9791	28219	35951	11543	7022	12521	3050	3323	4099	31656	5663	5705	899	1250	2451	21332	0	7576	0	1004	4027	2464	1198	4816	0	72617	1456	2029	0	0	1289	680	39470	1875	21137	4404	14279	214	7116	321	0	259	1127
H74	wax	D16	10902	16531	20311	29586	7493	119351	11413	15287	3153	0	4217	16997	3539	120186	3769	7377	795	438	1363	55310	0	8873	0	0	3697	5846	0	4189	0	1935	1079	1304	406	0	2256	1533	17495	845	26638	15504	17156	0	13693	726	543	1069	990
H74	brood	D16	4393	10901	12345	7106	7116	107058	12693	9625	3131	12536	2979	5222	3651	63715	9368	5494	832	1795	1474	49726	0	5136	0	0	3584	3288	1268	4131	0	64364	1296	1854	0	0	1810	646	31360	2109	16582	14367	11507	388	13602	402	0	0	1127
H191	wax	D16	11084	8280	9849	3527	5181	22302	27782	16490	4858	0	11150	15887	3390	18580	2594	7914	593	0	1573	19418	0	7479	0	0	1700	11050	0	4898	0	2701	1061	861	0	0	970	1670	36384	1275	21005	2853	19438	0	6241	1643	0	0	1028
H191	brood	D16	1957	7459	10187	2901	5149	13676	16521	7846	3101	2657	2767	2909	3254	9060	4724	3505	0	810	1064	15048	0	3900	0	0	2428	2896	1180	3851	3445	46289	878	1785	0	0	1758	948	33066	2119	13079	2043	17493	510	5489	756	0	0	865
H98	wax	D16	1934	5937	12595	10374	10288	27642	27536	18085	1022	0	2898	1990	4641	38613	3285	4029	289	0	2311	21657	0	8127	0	0	2693	1483	0	1720	0	748	1176	821	0	0	8500	0	6786	423	29410	4113	3701	0	6728	0	550	14227	451
H164	wax	D16	4203	1567	0	2865	6599	15397	21354	7579	0	3087	3932	1593	1619	15803	3653	3628	0	919	979	13754	2365	4083	0	0	1574	2317	0	1579	0	3312	1094	0	0	0	0	0	19217	987	7489	2243	3437	0	4890	678	0	0	0
H164	brood	D16	2882	12885	15416	3497	9831	20255	16966	13379	690	6072	8750	6989	4356	18385	5670	5993	0	900	753	18769	2528	2324	0	0	1455	1592	380	4837	0	8910	311	0	0	0	0	741	31199	1521	5285	3549	4493	0	6300	397	0	0	442
H127	wax	D16	0	0	0	0	0	5939	1164	0	0	0	0	0	0	2701	387	744	0	0	0	8703	0	0	0	0	546	1209	382	1095	0	13730	222	0	0	0	0	0	26498	1387	4897	936	3421	293	3124	0	0	0	415
H428	wax	D16	0	0	0	0	0	8105	10460	0	0	0	1093	0	0	4137	1146	2936	0	0	680	8804	6634	1787	0	0	308	1377	0	18737	0	7832	919	0	0	0	664	668	17863	1142	6486	1563	3393	0	2764	746	0	0	0
H127	brood	D16	2063	3114	1652	1049	3413	15769	5661	2276	0	2009	1562	1902	2262	12376	6000	9310	0	2630	841	15476	5766	4257	0	0	0	2898	532	3059	502	28732	396	0	0	0	0	0	21389	2423	11320	1992	7073	396	4528	358	0	0	709
H428	brood	D16	2372	2220	1512	10440	14460	15988	52402	40382	1175	6624	19237	4678	9039	18940	8497	5318	531	1215	1004	17949	0	3980	0	0	837	1374	0	4782	0	9507	2368	0	0	0	0	813	32287	2009	6350	2691	3017	0	6293	449	0	0	0
H74	wax	D17	5612	93940	77652	6170	7078	65904	15528	20006	2148	1900	3760	7050	4414	80049	5391	7377	489	0	1613	35776	0	8296	0	0	4147	5835	0	5708	120	3201	1046	1226	0	0	5591	0	21985	1224	21431	11707	23532	0	10850	419	1625	1625	1306
H74	brood	D17	3983	17582	16814	9019	7597	72463	15694	10480	3178	6451	5686	5853	4561	52529	18117	4296	0	3252	951	40485	0	4536	0	0	3509	2373	1453	4101	438	52564	924	1267	0	0	1754	0	44575	1750	10211	14216	15788	0	12582	0	948	1015	1182
H191	wax	D17	6171	12318	8903	1667	5563	19843	20075	15907	3374	2516	8045	7088	2884	13686	3331	5906	0	0	741	17737	0	4219	0	0	1740	8573	0	3315	0	8535	696	814	0	0	2294	0	37873	827	12865	3242	16333	0	6000	1348	954	954	1397
H191	brood	D17	1042	7299	3621	1497	5812	15456	12975	9235	2499	2349	4198	2157	2785	8786	8795	2874	0	1760	777	14787	0	2839	0	0	2810	2136	923	2009	2733	33482	929	1823	0	0	1786	0	33595	1415	7541	2176	9993	0	5982	410	848	870	988
H98	wax	D17	0	4445	4007	5940	8563	26341	61611	21651	0	0	2124	0	4203	36090	3982	3358	0	0	1556	21051	0	5459	0	0	2054	1322	0	963	0	706	1217	586	0	0	0	0	23422	654	15073	4659	3588	0	6310	0	0	0	577
H98	brood	D17	3361	21016	15614	4716	9175	25871	19226	12856	5653	6200	5041	3306	4779	31617	25713	4083	0	14073	1190	21026	0	5108	0	0	3647	1702	1095	3127	0	41912	1058	1522	0	0	4777	0	45024	1956	11254	4836	15748	0	6955	0	2073	2073	1025
H127	brood	D17	0	2403	1427	1877	6715	20838	18188	14372	0	0	4820	4464	4380	9233	9081	2566	0	1572	751	15251	0	1691	0	0	1444	1517	635	1663	472	20502	657	0	0	0	0	0	34738	1902	5280	3825	3389	0	5103	0	0	0	0
H164	wax	D17	3657	0	350	7422	5774	26479	19056	4826	0	6034	2703	2987	1967	24663	3845	3290	0	847	1749	20893	9378	3627	0	0	1214	2663	0	1496	0	4741	563	0	0	0	0	0	16656	1841	9008	4518	4473	0	5908	333	0	0	0
H164	brood	D17	3728	6658	4448	4650	12484	23749	44495	6474	2872	4623	5081	3767	3455	21239	6700	14291	367	1980	794	19590	4982	2121	0	0	1216	2411	0	3802	0	8066	592	0	0	0	0	0	35648	1910	7295	3472	7270	0	6950	543	0	0	637
H428	wax	D17	0	0	0	0	0	8981	2077	0	0	0	0	0	0	0	366	0	0	0	248	7659	0	760	0	0	653	748	0	1206	0	1407	704	0	0	0	0	0	11620	530	5118	721	2019	0	2528	472	0	0	0
H428	brood	D17	0	0	0	0	0	3741	4059	4534	0	0	2257	0	0	0	1481	1327	0	0	248	7584	0	1583	0	0	605	675	0	3957	0	5245	648	0	0	0	0	0	31844	887	3768	2891	2014	0	3236	0	0	0	0
H127	wax	D17	0	0	753	4177	2818	23994	28095	11451	0	0	5131	1593	0	18119	6920	3957	0	2499	942	16547	5327	3678	0	0	964	1964	0	1953	0	1414	1669	0	0	0	0	0	16154	3241	10159	1788	3870	0	4801	0	0	0	355
H32	wax	D17	0	0	0	2746	4800	23044	56742	8472	1118	0	4551	0	2091	28932	1587	3034	874	0	1164	18564	0	4143	1810	0	3717	573	0	891	0	431	1061	348	0	0	0	0	6037	305	13852	4581	889	0	6347	0	0	0	0
H32	brood	D17	2264	4460	7480	1435	3787	24619	22707	0	5327	0	2222	0	2631	30714	1324	1873	1384	0	1372	20804	0	3113	0	0	2239	458	678	2951	159	36768	479	182	0	0	0	0	29980	395	9287	4391	2064	0	6513	0	0	0	0
H120	wax	D17	0	0	1421	5064	5023	47013	141290	8563	1782	0	4778	0	2540	49898	1226	3963	816	0	1562	29549	0	4629	2069	0	7623	813	0	1636	0	0	1167	763	0	0	0	0	1889	908	15302	9562	1489	0	8956	0	0	0	0
H120	brood	D17	0	0	1691	2400	5114	48015	28641	5236	6015	0	3161	0	3253	51809	3008	2265	1502	0	1359	31088	0	3190	547	0	2388	575	518	1996	416	23423	645	560	0	0	0	0	53989	399	8306	11333	1571	0	8834	0	0	0	0
H41	wax	D17	1631	0	0	1665	4574	54050	14834	7553	2320	0	3960	0	2500	40028	1231	3812	1135	0	1198	30790	0	6460	1305	0	4467	1496	0	2189	0	0	1068	708	0	0	0	0	1199	668	16836	7564	6985	0	9265	0	487	0	0
H41	brood	D17	2708	15494	16021	1749	4118	56140	18980	5042	41918	0	2935	0	3463	44249	2541	3268	15231	0	1448	37337	0	3361	0	0	2498	791	919	7213	123	41370	1242	1425	0	0	0	0	43317	731	7511	9530	6234	0	11347	0	0	0	0
H32	wax	D18	0	0	1073	6520	7538	27596	53926	18118	2299	0	5027	0	2978	46038	2324	3615	992	543	1974	21216	0	4604	3650	0	6061	1015	0	1074	0	1367	1170	1278	0	0	0	0	8030	569	16152	4506	1281	0	7107	0	0	0	0
H32	brood	D18	3915	10305	15851	2131	4727	18640	25312	7864	28286	0	2072	0	4038	29803	3230	2153	7181	551	1083	18188	0	3860	386	0	3929	1308	564	5785	0	24986	487	1085	0	0	0	331	44033	563	10108	4192	5004	0	6195	0	0	0	487
H120	wax	D18	0	0	661	15345	5651	39021	158707	16437	1762	0	5116	0	3721	40772	2681	3973	951	337	1601	26477	0	5146	3974	0	9609	897	0	1654	0	483	1734	1340	0	0	0	1117	1812	1132	20138	8621	1929	0	10038	0	0	0	0
H120	brood	D18	945	6912	10221	2890	7826	63567	29020	9207	34016	0	2192	0	5148	67576	2356	2715	7502	0	1423	36611	0	3983	867	0	3122	818	556	5310	0	28079	986	1266	0	0	0	0	67096	497	7791	13790	4686	0	12448	0	0	0	0
H41	wax	D18	2261	0	1241	3562	7323	46983	24527	17527	2805	0	5100	0	3791	62372	2896	4644	1261	267	1468	31459	0	8448	3279	0	6252	1839	0	2987	0	0	1405	1332	0	0	0	0	1418	707	24384	7886	7346	0	10535	0	0	0	0
H41	brood	D18	1347	10325	19739	1978	5252	71335	17505	8363	71318	0	2769	2089	3813	54395	3686	2773	22788	829	1400	38222	0	3102	888	0	3631	1055	464	4848	0	17209	762	2426	0	0	0	922	38420	1070	9958	10537	9742	0	12401	0	0	0	0
H74	wax	D18	7874	7848	9490	9136	5451	108308	16956	9363	1736	0	2982	16232	2968	79526	4636	4997	602	623	2138	52249	0	7562	369	0	3501	4432	0	2866	0	2626	1016	1406	0	0	1903	1112	21205	921	20370	14124	10638	0	13751	374	259	774	722
H74	brood	D18	2772	12045	21142	8268	6472	72224	19640	15366	1853	2954	2687	2566	2862	40435	9794	3604	412	1775	1277	40907	0	4907	413	0	4529	2097	915	2765	0	28317	776	1306	0	0	1404	508	35746	1121	12926	11001	10931	0	13099	259	399	546	1400
H191	wax	D18	7291	11583	14187	3903	5841	20014	41149	9603	3367	0	7738	7720	3470	19045	4829	5552	481	726	1837	18422	0	5868	612	0	1755	7315	0	3443	0	3030	677	1081	0	0	601	1747	27612	589	18947	4007	12626	0	5917	975	344	159	422
H191	brood	D18	922	6470	7064	6576	5626	13904	16657	16223	1235	0	2842	1600	2205	9776	5406	2556	0	631	1336	14089	0	3311	843	0	3599	1691	667	1261	0	18689	851	1170	0	0	2343	629	23306	1056	11040	2837	6054	221	4824	409	175	975	647
H98	wax	D18	2644	9805	15090	20368	10839	31631	64304	11250	755	1708	2078	0	4150	39641	3879	4035	0	583	2843	21814	0	7297	633	0	2099	1919	0	1795	0	601	903	685	0	0	0	0	27049	334	22384	4672	3765	0	6742	0	0	0	614
H98	brood	D18	4098	15606	21237	13960	9388	17809	61633	19975	3650	4540	3157	2338	3499	26724	7057	3601	302	704	2332	18627	0	5661	615	974	4018	1542	545	2741	0	18125	1144	1497	0	0	3822	0	43477	1251	14964	4262	17082	0	6051	0	220	1526	741
H127	brood	D18	1589	0	0	1998	5031	26218	27639	7493	545	0	2285	2001	2429	13639	5712	37287	0	2487	928	19157	1367	2360	0	0	1091	3318	0	3192	0	9685	0	0	0	0	1011	0	24582	2287	5901	3194	5673	281	5811	0	645	0	341
H164	wax	D18	2664	0	433	3899	6428	17825	26949	4368	0	2811	1626	1330	2184	16161	3047	3465	0	695	1218	15434	3552	3846	0	0	1352	2129	0	1578	0	2456	682	514	0	0	0	606	22286	1392	8687	2499	2906	0	4933	318	0	0	0
H164	brood	D18	2908	11261	14402	7257	11169	20179	21966	8801	1176	3552	4566	2931	3326	17940	5342	10319	301	1123	714	18031	54403	2915	0	0	1418	1893	0	5053	0	7948	530	645	0	0	0	493	35286	1490	9537	3116	7638	0	6424	363	0	0	525
H428	wax	D18	0	0	0	0	0	5676	5073	0	0	0	0	0	0	0	774	0	0	0	581	5642	2098	1256	0	0	500	949	0	2574	0	1481	355	0	0	0	0	428	14466	691	5825	810	2533	0	1869	677	0	0	0
H428	brood	D18	0	0	586	1519	1935	9837	16491	2967	0	1703	2820	1008	1691	7802	3149	3400	0	656	1065	11528	5235	2558	0	0	1496	1330	268	9426	0	6431	422	0	0	0	0	409	28508	1198	6061	3142	4210	0	4007	138	0	0	0
H127	wax	D18	2788	3035	2055	7017	4023	16888	57455	7070	0	0	552	9438	1675	10646	1816	7007	0	0	914	8005	9145	3939	0	0	509	2277	0	2195	0	854	523	0	0	0	443	0	13054	2874	9931	2187	5043	0	4422	0	176	0	200
H32	wax	D19	699	1443	2205	3144	6227	26357	42295	11055	2828	0	4166	2207	2432	33411	1876	3235	0	562	938	19085	0	4011	2710	0	5624	593	0	1104	0	9184	1146	669	0	0	0	0	16937	434	11365	4005	1541	0	6758	0	0	0	0
H32	brood	D19	3688	11586	15743	2220	4450	29416	30397	5668	15648	2520	2419	1895	2654	41352	2268	2407	3489	743	889	18608	0	3283	636	0	3378	813	0	4874	248	12516	681	617	0	0	0	0	54196	415	8721	5276	4532	0	7651	0	0	0	0
H120	wax	D19	0	2800	1793	2717	5345	46853	46484	10987	1522	0	4716	1276	2885	55352	1591	3927	0	336	1121	32454	0	5049	3139	0	10099	1365	0	1698	0	207	1760	1264	0	0	0	0	2541	1127	17804	9040	2226	0	11448	0	0	0	0
H120	brood	D19	665	4597	5353	3346	5679	48657	49156	6221	7142	1054	2664	1396	3094	58004	1245	1934	1621	315	854	32534	0	2669	1103	0	2607	550	0	2289	0	8241	753	0	0	0	0	0	98001	518	6069	10363	1940	0	14729	0	0	0	0
H41	wax	D19	2150	0	179	2964	5159	57778	37071	9170	2771	0	3593	2498	2807	35368	1668	3685	1194	660	789	35715	0	7174	2286	0	5207	2043	0	2381	0	0	1359	1218	0	0	0	0	2089	684	19550	7986	7819	0	12145	0	0	0	0
H41	brood	D19	1854	12383	18711	3438	4716	63550	33375	5592	24992	700	2353	2187	4338	40935	2649	2063	6800	958	843	39323	0	2448	626	0	2035	716	0	3663	0	7022	569	1228	0	0	0	0	42063	651	6566	10131	6244	0	14572	0	0	0	0
H98	brood	D19	4388	21343	20795	6711	9544	21114	58574	13411	6518	3131	2909	3296	3413	26585	5093	4445	0	849	1969	19020	0	6272	928	1374	4076	2844	0	4618	0	7446	1129	1840	0	0	16653	0	45958	1740	16815	4060	22047	0	6495	0	3120	13147	1275
H74	wax	D19	4231	4997	5173	5549	5164	59628	21989	5375	1646	4965	2858	3933	2657	25872	2750	5047	0	381	1030	31833	0	6336	902	0	3412	3855	0	2667	0	2568	1010	1155	0	0	1283	0	16390	525	16076	9375	10532	0	9156	403	0	0	896
H74	brood	D19	2674	14825	5355	7042	6152	64362	18767	10755	2369	3884	2848	4548	3011	31553	7851	3897	0	1651	968	34314	0	4524	773	0	4144	2360	0	1843	146	14891	638	1511	0	0	3683	0	21802	1316	12107	11533	9985	0	10549	430	135	1732	1098
H191	brood	D19	1788	6818	2955	3752	5704	21085	25483	10048	1563	2434	2490	1475	2693	16064	4189	3121	0	554	804	19272	0	4667	433	0	2592	4804	0	1758	269	14457	1029	1422	0	0	8272	0	26464	1827	14602	3642	8048	0	6468	317	1055	2511	634
H98	wax	D19	1985	3704	1785	17096	9068	25904	107733	7783	955	2957	2081	1260	4409	28816	2274	3138	0	0	1517	19474	0	5335	1202	0	2209	1461	0	1037	0	485	991	700	0	0	1160	0	29042	413	14684	3950	2746	0	6030	0	254	0	506
H191	wax	D19	2787	2714	2131	1277	0	14454	9177	4151	1668	1091	4300	2919	1194	8261	1645	3427	0	0	861	15522	0	4099	418	0	1531	5455	0	1855	0	1683	693	557	0	0	1093	0	16608	735	12760	1633	10906	0	4902	645	0	0	788
H127	wax	D19	4058	1410	1315	3190	4471	20443	62996	4577	0	0	1200	1481	3007	11748	2035	18524	0	384	1090	15422	21121	4823	0	0	803	5343	0	5610	0	1208	1008	0	0	0	2929	0	17361	3213	13677	1845	4895	0	4488	494	668	0	580
H127	brood	D19	1779	2824	1437	2144	5300	16659	17698	7882	621	2751	2043	2376	2860	8834	4329	16236	0	1080	587	13762	2772	2606	0	0	1840	3849	0	2480	0	10097	579	0	0	0	281	0	22400	2696	8766	1843	4585	0	4557	0	525	0	219
H164	wax	D19	2685	0	183	2759	5622	16693	25058	5585	0	2774	2021	2268	5672	17553	3406	4613	0	1061	2204	15530	8290	4715	0	0	1506	3265	0	1938	301	1759	677	0	0	0	0	0	16672	828	10338	2731	3966	0	4243	501	0	0	0
H164	brood	D19	2137	5590	4478	2607	9705	26956	17629	6833	2024	3759	4776	3070	4037	12037	5561	15154	0	1205	1454	20591	84922	3059	0	0	1312	1894	0	4878	0	7735	650	0	0	0	392	0	27518	1803	9514	4035	11556	0	6406	214	607	0	207
H428	wax	D19	0	0	0	0	0	10218	310	0	0	0	0	0	0	0	635	1227	0	0	661	7684	14071	1077	0	0	0	1444	0	18474	0	2317	622	0	0	0	520	0	13417	1480	6708	1012	3486	0	1454	893	0	0	0
H428	brood	D19	0	0	385	0	0	10079	563	0	0	0	0	0	0	0	163	1027	0	0	0	8735	3425	1143	0	0	756	929	0	24746	106	4457	221	0	0	0	0	0	14938	622	5009	1362	3688	0	2876	257	0	0	0
H98	wax	D20	2419	5133	3870	11119	8970	31205	50545	7351	1448	1546	2080	1767	3660	25492	3619	3735	0	866	1289	23426	0	4463	1185	0	2418	1270	0	1462	0	1068	1440	1073	0	0	724	0	34294	339	10354	4645	2783	0	6982	0	0	387	574
H98	brood	D20	2474	10756	14506	6252	8716	25797	25311	11045	3278	3316	2691	2578	3345	29037	6086	3980	0	2033	1173	22024	0	5204	917	492	4322	2079	0	2776	0	4837	777	1393	0	0	10240	518	27192	1489	12547	4774	8103	0	6434	0	0	9725	846
H74	wax	D20	4241	4724	5013	40576	6345	55056	29661	5768	1384	4965	2111	2704	3039	35144	3843	3761	0	478	1157	31437	0	6947	535	0	3043	3237	0	2699	0	2138	767	1078	0	0	1172	927	22803	689	14499	8760	8696	0	9866	307	0	1017	758
H74	brood	D20	3176	14242	17711	35891	8552	53716	41463	11649	2191	2134	3101	2943	3548	46410	9553	4009	625	1792	1093	33058	0	5172	1235	0	5818	2822	522	2180	0	8324	894	1484	0	0	4134	852	18469	2106	12309	8874	10253	0	9497	0	0	1968	996
H191	wax	D20	2360	4344	2412	1901	3648	13098	13177	4647	1492	3236	3331	9499	1661	11690	2243	3196	244	0	680	13798	0	3252	500	0	1418	5720	0	2359	0	2505	708	1186	0	0	1034	672	23611	593	9144	1846	10748	0	4118	917	0	677	668
H191	brood	D20	1898	5483	6330	3051	5590	16018	16175	8630	1309	1770	2590	2065	3015	13399	5602	2712	377	1229	723	15691	0	3664	733	0	2817	2287	460	2121	0	10550	836	1553	0	0	7213	935	26916	1003	10963	3115	7019	0	5340	339	307	4031	565
H127	brood	D20	2019	8890	12437	2829	9142	18519	25404	9925	640	2899	2736	11896	4416	14798	6650	100424	0	1104	1250	17591	7920	3084	0	0	944	25644	0	4440	0	7015	458	0	0	0	693	0	23591	2711	10900	4827	7812	0	6908	0	341	0	413
H164	wax	D20	3340	4217	2944	8744	12336	25745	37669	14165	700	5830	6032	5160	3495	26629	9266	3545	0	1944	1654	20730	985	3061	0	0	1513	1785	323	1899	0	22419	697	0	0	0	0	824	28746	1153	6698	2985	3286	0	6546	290	0	0	0
H164	brood	D20	2111	9571	10502	7499	15011	31888	32417	3489	686	7264	4724	3252	3540	20266	4794	4938	0	1287	1545	23419	12089	3274	0	0	998	1326	346	3522	0	13555	412	0	0	0	0	0	31809	925	8236	3450	6011	0	7703	0	0	0	0
H428	wax	D20	0	0	0	0	0	6997	1621	0	0	0	0	0	0	3168	1224	1847	0	0	174	6544	2241	2492	0	0	537	1505	0	3618	0	1005	2052	0	0	0	0	757	12774	1541	8517	1226	3896	0	1983	579	0	0	340
H428	brood	D20	0	0	0	0	0	9007	0	0	0	0	0	0	0	2500	0	1256	0	0	0	8049	16267	994	0	0	768	1186	0	21636	0	3282	1005	0	0	0	0	0	10788	818	7099	1051	7305	0	3321	0	0	0	0
H127	wax	D20	1591	0	994	10585	4864	14430	171448	6157	0	0	1459	1104	7228	7406	2081	4956	0	0	1434	12140	16096	4950	0	0	893	2348	0	2771	0	811	1045	0	0	0	0	0	13243	2438	12944	1475	3742	0	4098	0	0	0	260
H41	brood	D20	2101	15820	27221	2530	6324	66408	21558	6966	50851	0	2405	2969	3729	48061	3987	2833	13877	1221	990	36888	0	2874	1060	214	2354	1012	0	5282	0	6023	665	1851	0	0	0	726	35412	1328	8728	9959	10038	0	11036	0	0	0	0
H32	wax	D20	820	0	0	7001	4325	28097	62908	7391	1885	0	2789	0	1492	23181	1636	2509	0	517	892	18000	0	5121	2459	0	4537	1310	0	1230	0	2567	870	623	0	0	0	0	10755	521	13980	4466	1641	0	5587	0	0	0	0
H32	brood	D20	3780	5797	12201	3675	4744	26022	44247	5151	9350	2037	1774	1717	2836	25663	2767	1808	2072	625	1029	17992	0	3015	879	459	3262	1181	323	3381	0	11190	396	678	0	0	0	0	53821	894	8692	6315	3595	0	5467	0	0	0	0
H120	wax	D20	1421	0	1925	2596	6510	40647	41764	9769	1714	0	3977	1715	3491	57020	1722	3929	0	0	1615	27785	0	6706	3517	0	7222	1302	0	2587	0	766	1145	1117	0	0	0	808	3404	1041	22007	11810	2275	0	7789	0	0	0	323
H120	brood	D20	0	0	918	4071	5071	48021	38591	7315	5204	0	1824	770	2720	59212	2058	2006	0	0	1117	31842	0	2303	1091	0	3167	792	122	1551	0	4317	686	0	0	0	0	0	93289	517	6432	11156	1259	0	9254	0	0	0	0
H41	wax	D20	1938	1542	1370	3591	5426	56246	28147	9923	2232	0	3161	0	4068	49620	1643	4742	0	0	1297	32876	0	9406	2410	0	4961	2176	0	3872	0	0	888	1046	0	0	0	0	2776	1485	22226	8843	7954	0	9746	0	0	0	0
H41	wax	D21	2454	0	0	3343	3514	56658	38120	5381	1917	0	2781	0	2479	40644	1298	3612	1247	0	1616	30610	0	7201	1042	0	2833	1886	0	2495	0	0	781	564	0	0	0	0	2109	444	16616	7965	5451	0	10233	0	0	0	0
H41	brood	D21	1111	10709	0	1898	3897	63501	15317	6095	53108	0	1832	2064	3503	37138	2758	2708	16880	1016	1736	39779	0	3231	717	0	2565	1963	0	4425	0	5838	533	1269	0	0	0	0	30730	561	7923	10639	6831	0	14574	0	0	0	0
H32	wax	D21	1810	0	0	2239	3762	22891	26058	5640	4061	0	2766	0	2007	28649	1529	2820	942	0	1716	18590	0	4033	885	0	2770	770	0	1591	0	2356	1537	0	0	0	0	0	13242	464	10096	4350	1647	0	6359	0	0	0	0
H32	brood	D21	1894	0	0	2344	3944	29279	18065	5682	9926	0	898	0	3044	34538	1283	1893	2496	0	1572	20711	0	3050	634	0	3267	1106	0	3401	0	3244	525	0	0	0	0	0	40833	410	8411	4047	3161	0	9071	0	0	0	0
H120	wax	D21	0	0	0	1985	2957	40612	27320	5119	0	0	3193	0	1931	41063	1202	3195	556	0	2212	26413	0	4833	1533	0	4692	535	0	1990	0	0	857	319	0	0	0	0	1287	224	16130	9087	1437	0	9813	0	0	0	0
H120	brood	D21	0	0	0	3566	5086	38665	47183	6307	5525	0	1436	0	2922	53221	824	1722	1475	0	1287	30869	0	3572	544	0	2125	652	0	2274	0	1997	591	0	0	0	0	0	31656	597	7020	11394	1467	0	12175	0	0	0	0
H98	wax	D21	1891	0	0	3216	5370	31075	21757	6312	0	1515	1431	0	1972	23263	1916	3203	0	0	1624	24749	0	3800	0	0	1890	837	0	1082	0	704	1607	702	0	0	0	0	14032	297	8033	4066	1685	0	7423	0	0	0	0
H98	brood	D21	1945	12868	0	6800	5831	30455	25473	7873	7184	0	2042	1501	2595	42200	5285	3453	239	1853	2317	27095	0	5198	1059	0	3137	2421	0	2256	127	5319	682	1880	0	0	6975	0	31694	606	11939	4859	4809	0	8777	0	0	3907	602
H74	wax	D21	2660	0	0	8904	3718	60252	22450	6882	945	0	1789	2656	2128	43727	2850	2810	0	0	1625	31976	0	5040	0	0	2595	2173	0	2370	0	3489	493	0	0	0	854	0	16366	376	12000	6537	5007	0	9686	0	0	454	345
H74	brood	D21	2087	0	178	5515	4880	58304	12521	6262	2014	1429	2221	1987	2594	30763	7129	3450	0	1548	1621	37504	0	3578	1371	0	2967	2031	0	1903	185	8088	466	1023	0	0	1236	0	28261	815	11471	10196	6367	0	12402	0	0	747	668
H191	wax	D21	2433	0	0	3434	0	14919	26391	5726	1188	0	2475	1826	0	8245	2886	2613	0	0	1083	13227	0	2783	0	0	1211	3600	0	1778	0	3003	544	0	0	0	1176	0	17243	771	8028	1898	7060	0	5137	626	0	579	403
H191	brood	D21	1414	0	0	2980	3672	21381	11987	4625	1256	2381	1268	0	2123	19311	2319	2274	0	0	1142	16500	0	3278	0	0	1864	1167	0	1907	0	6221	484	698	0	0	2367	0	42247	798	7712	2613	3475	0	5806	0	0	1490	853
H127	brood	D21	376	0	0	2137	5011	16013	984	3921	0	3612	1600	2403	2637	10663	3393	2250	0	1311	1068	14502	2260	2490	0	0	677	835	0	1972	0	1781	0	0	0	0	0	0	32993	1014	6688	2122	3678	0	4661	0	0	0	0
H164	wax	D21	0	0	0	493	7476	14962	1553	7634	0	0	3545	1969	4084	18051	3662	3815	823	0	2642	15452	0	5886	0	0	3350	1464	0	1935	0	2376	947	685	0	0	0	0	6698	853	18172	1818	2415	0	3777	0	0	0	0
H164	brood	D21	0	0	0	8636	10486	16102	90289	12304	0	0	4585	2991	3934	18757	3311	5575	809	0	3055	17914	0	6010	0	0	4588	1149	0	2426	116	6822	1362	0	0	0	0	0	11646	1536	18415	2490	2899	0	5842	0	0	0	464
H428	wax	D21	0	0	0	2454	0	5531	22403	7891	0	0	3189	0	1843	7026	1429	2850	0	0	1100	8660	0	3051	0	0	990	1089	0	2061	0	3286	1112	0	0	0	0	0	9235	864	8217	1565	2135	0	3403	0	0	0	0
H428	brood	D21	0	0	0	0	0	7291	5112	5324	0	0	2869	0	0	6692	875	4894	0	0	1233	10035	6791	3950	0	0	715	493	0	17896	0	2366	934	0	0	0	0	0	11461	721	8781	2551	2861	0	3940	0	0	0	0
H127	wax	D21	1604	0	0	4778	7358	25967	95550	26230	0	4635	7612	7730	3620	12110	6093	4312	0	1887	1134	16820	2801	3716	0	0	1161	680	0	2923	244	4063	1169	0	0	0	0	0	30128	1522	7309	2222	2807	0	4187	0	0	0	0
[truncated: 31 more columns]
